# Supplementary material for: Environmental DNA reveals seasonal shifts and potential interactions in a marine community
Source: Nat Commun. 2020 Jan 14;11:254. doi: 10.1038/s41467-019-14105-1 (PMC6959347; doi:10.1038/s41467-019-14105-1)
Supplement: Supplementary file 4 — Source Data [file 41467_2019_14105_MOESM4_ESM.xlsx]

## Sheet: Fig 1, 2a, 2f, 3a
Taxa	2015-04-30	2015-07-07	2015-10-09	2015-12-15	2016-04-21	2016-08-31	2016-09-26	2016-12-14
f:Noelaerhabdaceae	0.78877	0.935441	1	0.628267	0.441566	0.931271	0.41191	0.705353
o:Microstromatales	0.000108793	0.947868	0.245447	1	0.0848889	0.489136	0.282413	0.000141664
o:Sessilia	0	0	0	0.00766322	0	0	1	0
f:Sporochnaceae	0.00495012	0.190492	0.169833	1	0.107068	0.75432	0.196282	0.589403
f:Balanidae	0.0640385	0	0	0	0	0	1	0
f:Paracalanidae	0.867654	0.586396	0.5567	0.329032	1	0.156121	0.357766	0.0719742
f:Synchaetidae	0.812117	0.0630904	0.0578837	0.00153523	1	0.0124517	0.0447545	0.000616249
o:Peronosporales	0.014266	0.0374723	0.0862109	0.0222267	0.0110418	0.11998	1	0.0745038
f:Bathycoccaceae	0.000955885	0.0490169	0.200237	1	0.00674186	0.144464	0.098634	0.752715
o:Saccharomycetales	0.00178305	0.00283442	0.00267219	0.492725	0.133077	1	0.0658342	0.346664
f:Thalassiosiraceae	0.742562	0.419784	0.243162	0.211398	1	0.289157	0.230124	0.0979236
f:Thraustochytriaceae	0.831292	1	0.947748	0.431959	0.492524	0.824387	0.197803	0.429432
f:Eucalanidae	1	6.78206e-05	2.31428e-05	1.9586e-05	0	5.3965e-05	0.00120199	0
o:Thalassiosirales	0.998905	0.270418	0.119238	0.0518645	0.884811	1	0.27336	0.363523
f:Pholoidae	1	0.000121516	0	0	0	0	0.00264388	0
o:Narcomedusae	0.00415325	0.0849606	1	0.447332	0.537359	0.374302	0.871287	0.234086
f:Phaeocystaceae	0.0804885	0.431158	0.843696	0.174827	0.267654	0.754981	1	0.541624
f:Rhizosoleniaceae	0.190054	0.105556	0.00700259	0.002441	1	0.0324901	0.0166281	0.0194807
f:Brachionidae	1	0.220195	0.000664865	0	0.563196	0.0431166	0	0
f:Acartiidae	0.868378	0.210163	0.824391	0.494626	0.686195	0.310249	1	0.455341
f:Amphipleuraceae	0.0502554	0	0.0815641	0.0232923	1	0	0.206286	0.0920271
f:Chrysochromulinaceae	0.00573566	0.263848	0.499917	0.173332	0.22281	1	0.39959	0.291073
f:Agalmatidae	0	0.00886539	0.337921	1	0.865697	0.143733	0.196224	0.145433
f:Hormosiraceae	0.0193849	0	1	0.776251	0.0333964	0.0179039	0	0
f:Clausocalanidae	0.224737	0	0.606987	1	0.180254	0	0.00300322	0
o:Florenciellales	0	0.0626112	1	0.179394	0.021458	0.75242	0.725997	0.225377
f:Ascidiidae	0	0	0.219627	1	0.00982098	0.00292306	0.00645372	0.788276
f:Gomphonemataceae	1	0.00655783	0	0.0169607	0.0101185	0.00268735	0.0205076	0.206593
c:Oomycetes	1	0.548598	0.445931	0.457767	0.234742	0.841295	0.89523	0.188929
f:Pelagibacteraceae	0.167986	0.214801	0.711923	1	0.0242023	0.623831	0.747204	0.582688
f:Skeletonemataceae	1	0.0732748	0.0820384	0.072751	0.711008	0.148541	0.0247254	0.234501
f:Gracilariaceae	0	0	0.326751	0.849506	0	0.294105	0	1
c:Bacillariophyceae	0.413732	0	0.144248	0.230306	0.675606	1	0.110698	0.0194839
o:Ploima	0.0710985	0	0	0	1	0.0298987	0	0
f:Campanulariidae	1	0	0.000388105	0.00206012	0.0228352	0.0188914	0.896487	0.00635247
f:Pandeidae	0	1	0	0	0.00176393	0.00348674	0	0
f:Mamiellaceae	0.00412955	0.36997	1	0.978641	0.0246916	0.809881	0.0567376	0.41003
f:Cephalothricidae	0.325198	0.179143	0.450473	0.0791607	0.23936	0.0714125	1	0.326299
f:Pythiaceae	0.0255614	0.250096	0.126471	0.219242	1	0.108505	0.575782	0.429464
f:Fragilariaceae	0.470412	0.649236	0.0385291	0.0588958	1	0.0720471	0.0149342	0.030644
f:Peronosporaceae	1	0.291782	0.37402	0.341558	0	0.0632873	0.598556	0.0737931
o:Leptothecata	1	0.959675	0	0	0.05898	0.00613317	0	0
f:Scytosiphonaceae	0	0.0123624	0	0.00729097	0	0.0316375	1	0.140554
f:Aspergillaceae	0.820479	0.0559921	0.00911186	1	0.0344182	0.0207455	0.142452	0.0141081
f:Sabellariidae	1	0.000399333	0	0	0.0638561	0.0003035	0	0
o:Pyramimonadales	0.00230217	0.08161	0.910897	0.0378773	0.0873909	0.341628	0.0919321	1
f:Sagittidae	0.0320783	0.917519	0.220879	0.308707	0.115269	0.278502	1	0
f:Thalassionemataceae	0.606323	1	0.00197404	0.0681744	0.376201	0.0304699	0.238356	0.219332
f:Chordariaceae	0	0.175834	0.0123905	0.21527	0.070365	0.426054	1	0.0698293
f:Mitrocomidae	1	0.000822953	0	0	0.0128708	0.16638	0.000632353	0.00736516
f:Laminariaceae	0	0	0	0.00939962	0.00795303	0	1	0.155834
f:Saprolegniaceae	0.00810746	0.292606	0.0888811	0.0240925	0.00616757	0.0524572	1	0.124167
f:Prayidae	0	0.0558342	0.135217	1	0	0.0510623	0	0
c:Raphidophyceae	0	0.0210592	0.17338	0.113271	0.0474227	0.323462	0.163944	1
f:Blastocladiaceae	0	0	0.322369	1	0	0.0464025	0.0481892	0.0270527
f:Cymatosiraceae	0.125377	0.0229809	0.796094	0.41404	0.0478994	1	0.100388	0.028956
f:Cafeteriaceae	0	1	0.0310534	0.287678	0	0	0	0.057694
f:Dinobryaceae	0	0.190474	1	0.185688	0.00536849	0.383471	0.54926	0.0499788
f:Corycaeidae	0.0931725	0.000569356	1	0.891729	0.136342	0.149218	0.0969854	0.0539896
f:Oncaeidae	1	0.00259631	0	0	0	0	0.00373301	0
f:Urechidae	0	0	1	0	0	0.0138751	0.00954675	0
o:Hypocreales	0	0	0.0145341	0.173885	0.0334276	0.548746	0.0232768	1
f:Hydridae	0	1	0.0904252	0.0074799	0	0.027721	0.11313	0.181968
f:Chattonellaceae	0.00378996	0.00776158	0.0123632	0.119262	0.0657429	0.0447085	0.29163	1
f:Synuraceae	0	0.0274351	1	0.15435	0.0220745	0.0664619	0.562024	0.0118781
f:Cochliopodiidae	0.00552692	0.0256479	0.631929	0.0040366	0.118404	0.166807	1	0.00558492
f:Apolemiidae	0	0	0	0.0057113	0.0112593	0	0	1
f:Kareniaceae	0.0045055	0.00357842	0.174282	0.966171	0.0287413	0.0247071	0.0129728	1
f:Ancylidae	0	0.0272373	1	0.00320425	0.0167698	0.012255	0.103255	0.930779
f:Perophoridae	1	0	0	0	0	0	0	0.299098
o:Chromulinales	0	0.0547486	0.0707129	0.0300199	0	0	1	0
f:Mycosphaerellaceae	0	0.214853	0.0252025	1	0.360032	0.0339683	0.0221499	0.0628225
f:Pocilloporidae	0	0	0	0.0813469	0.00965549	0.116511	1	0.452071
f:Chromulinaceae	0.015377	0.693897	0.64674	1	0.0788487	0.292679	0.63663	0.0623968
o:Dictyochales	0.00717958	0.0608443	1	0.0476544	0.177422	0.86431	0.305449	0.140306
f:Planorbidae	0	0.0496632	0.0068821	0.0141036	1	0.00663425	0.0371397	0.140965
o:Pedinellales	0.0197352	0.815886	1	0.216166	0.0740823	0.786208	0.494696	0.162872
f:Lithodesmiaceae	0.461326	0.204701	0.0150513	0.00394148	1	0.0714806	0.263919	0.0265299
f:Stephanopyxidaceae	0.384716	1	0.0301541	0.157467	0.97109	0.0391041	0.00384776	0.00363548
c:Hydrozoa	0.307192	0.0467248	1	0.0631987	0.107436	0.0163008	0.825067	0.0095034
f:Bacillariaceae	1	0.446777	0.0374334	0.0614589	0.877177	0.990283	0.17758	0.031246
c:Gastropoda	0	0.237411	0.514584	0.164081	0.535983	0.148088	0.10971	1
f:Ectocarpaceae	0	0	0	0.687574	0.674223	0.00845061	1	0.601186
f:Paraphysomonadaceae	0	0	0.135726	1	0	0.0520494	0	0.0429717
c:Polychaeta	0	0	0.529504	0	0	0.451628	0.938034	1
f:Calanidae	0.138321	0.258609	0.39461	0.163628	1	0.00835528	0.393056	0
f:Corynidae	0	0	0	0.612083	0	0.183551	1	0.422841
f:Monodopsidaceae	0.180577	0.274258	0	0.171637	0	0	0	1
f:Cyaneidae	0	0	0.122002	1	0.164332	0	0.0501255	0.450642
f:Hydractiniidae	0	0.0841584	0.392858	0.308705	0.138369	0.150204	1	0.0558411
f:Salpingoecidae	0.019834	1	0.0419228	0.718622	0.170046	0.737113	0.664037	0.0189962
f:Chaetocerotaceae	0.63237	0.146935	0.180273	0.143919	1	0.213137	0.327016	0.0206335
c:Coscinodiscophyceae	0	1	0	0.0142738	0.616261	0.449412	0.0858955	0.101711
f:Pycnococcaceae	0.0531	0	0.881033	0.716733	0	1	0.54953	0
f:Podonidae	1	0	0	0	0	0	0.80747	0
f:Terebellidae	0.680052	0	1	0	0	0	0	0
f:Coscinodiscaceae	0.427729	0.0418917	0.0099947	1	0.0467932	0.0343025	0.0102374	0.190195
f:Flavobacteriaceae	0.567105	0.968731	0.934657	1	0.283459	0	0.0303896	0.387029
f:Dogielinotidae	0	0	0.445628	0.595797	1	0	0.279076	0.36603
o:Laminariales	0	0	0	0.298431	0	0	0	1
o:Helotiales	0	0	0	0.543729	0.161413	0.0411866	0	1
f:Hartmannellidae	0	0.0378012	0	0.418632	0.0804529	1	0.00960813	0
f:Spionidae	1	0.030164	0.0931558	0	0.0307242	0	0.0202916	8.09792e-05
f:Bougainvilliidae	0.00225635	0.00356508	1	0.709142	0.00357212	0.0393217	0	0.831994
f:Sugiuridae	0	0	1	0.0376545	0	0	0	0
f:Hemiaulaceae	0.0986413	0.229126	0.0779321	0.00471237	1	0.0500996	0.0231388	0.00155219
c:Chrysophyceae	0.0146018	0.139481	1	0.0554946	0.0232466	0.439406	0.819481	0.0331611
o:Calanoida	0.112463	0	0.0247748	1	0.0063375	0.0535499	0.388842	0.291454
f:Petrosiidae	0	0	0	0	0.872393	0	1	0
f:Physidae	0	0.0602113	0.0641316	0.22692	0	0.808591	0	1
f:Argonautidae	0	0	0.43165	0	0	0	0	1
f:Geminigeraceae	0.00642689	0.0615964	1	0.603938	0.137992	0.837992	0.178151	0.985453
o:Prasinococcales	0	0.53732	0.723189	0.351979	0.524977	1	0.0636098	0.192311
f:Centropagidae	0	0.000117457	0.000329169	1	0.839906	0	0.000281122	0
f:Sympagohydridae	0	0.582006	0	0	0	0	0	1
f:Dictyonellidae	0	0	0	0.13199	0	0	0	1
f:Rathkeidae	0	0	1	0.11314	0	0	0	0
f:Gymnodiniaceae	0.0219973	0.133985	0.0432102	0.021812	0.0316773	0.0630098	1	0.0717895
f:Rickettsiaceae	1	0	0	0	0	0	0.346965	0.418377
f:Katablepharidaceae	0.00378313	0.129122	0.358252	0.0566993	0.00876197	0.249814	1	0.0709492
f:Sargassaceae	0	0	0.262232	0.216465	0	0.857441	1	0
f:Callyspongiidae	0	0	0.310548	0	0.218206	0	1	0.167166
f:Hesionidae	0	0.341999	0	0.000435129	1	0	0	0.000324913
f:Oithonidae	1	0.353744	0.226779	0.472809	0	0.0580459	0.00149644	0
f:Cordycipitaceae	0	1	0	0.145704	0	0	0	0
f:Palaemonidae	0	0	0	1	0.401402	0	0	0
f:Leptocylindraceae	0.262329	0.404664	0.00276733	0.00791331	1	0.565566	0.0105649	0.00149395
f:Herpotrichiellaceae	0	0.508832	0.117558	1	0.101549	0.126539	0.0949143	0
f:Varunidae	1	0	0	0.20766	0	0	0	0
f:Pleurosigmataceae	0.178584	0.0588249	0.172298	0.624207	1	0.332627	0.476334	0.342986
f:Pleurotaceae	0	0	1	0.415289	0	0.819585	0.712458	0
f:Dolichomastigaceae	0.0203044	0.129553	0.686895	0	0.809525	1	0.0118738	0.00562492
c:Flavobacteriia	0.781752	0.467709	0.258059	0.114139	0.941643	0.281996	1	0.105835
c:Gammaproteobacteria	0.276234	1	0.673492	0.33088	0.95075	0.580731	0.0825227	0.139426
f:Listeriaceae	0	0	1	0.372345	0	0	0	0
f:Rhizobiaceae	0	0.00773746	0	0.0399977	0.305593	1	0.153916	0.911653
f:Bacillaceae	0.662695	0	1	0	0	0	0	0
f:Rhodobacteraceae	0.469557	1	0.0450011	0.13145	0.06972	0.0717299	0.669255	0.086125
c:Alphaproteobacteria	0.0905287	0.365436	0.0855425	1	0.0846506	0.153344	0.0979733	0.0910948
f:Hyphomonadaceae	0	1	0.0227504	0.184316	0.0883686	0.0169004	0.00371121	0
f:Caulobacteraceae	0	0.555312	0.00510503	1	0.0887253	0.354207	0.00622323	0.0936685
f:Halomonadaceae	0	0.169183	0.0039298	1	0.0176634	0.0147187	0.00205923	0.00203899
f:Cryomorphaceae	1	0.0873076	0.0319065	0	0	0.12054	0.741587	0.0878455
f:Alcanivoracaceae	0	0.688221	0.0290158	1	0.290312	0.00499771	0.010598	0
f:Salinisphaeraceae	0.135548	1	0.0609739	0.917078	0.277377	0	0	0
f:Sphingomonadaceae	0	0.926835	0	1	0.0017374	0.347663	0.0116989	0.715
f:Saprospiraceae	1	0	0.156596	0	0	0	0	0
o:Planctomycetales	0	0	1	0	0.0488697	0	0.0368041	0
c:Deltaproteobacteria	0	0.0753524	0.112155	1	0	0.087525	0	0
f:Lentisphaeraceae	0.208884	0.128182	1	0.107487	0.0222963	0.0448311	0.0874346	0
f:Rhodospirillaceae	0	0.00445194	0	1	0	0.0185448	0	0
f:Planctomycetaceae	0	0	0	1	0	0	0.476615	0.275144
o:Cytophagales	0	0	0	0.542764	1	0	0	0
f:Alteromonadaceae	0.0214012	1	0	0	0.664548	0.0255099	0	0
f:Pseudomonadaceae	0	1	0	0.448671	0.131902	0.0703304	0.0610586	0.406889
f:Nitrosomonadaceae	0	0	0.914915	1	0	0	0.076221	0.453706
c:Actinobacteria	0	0.465411	0.748923	1	0.0488731	0	0.016072	0
o:Verrucomicrobiales	0	0	0	1	0	0	0	0.973175
f:Vibrionaceae	0	0.691109	0	1	0	0.263204	0.0284561	0
f:Methylobacteriaceae	0	0	0	1	0	0	0	0.353965
f:Idiomarinaceae	0	0.168709	0	1	0.146022	0	0	0
f:Engraulidae	0	0.723761	1	0.736019	0	0.689373	0.0614654	0.894364
f:Clupeidae	0	0.871443	0.68451	0.453047	0	0.40396	1	0.137727
f:Merlucciidae	0	1	0	0	0	0	0.12462	0
f:Scombridae	0	4.09555e-05	4.37624e-05	0.173869	0	0	0	1
f:Balaenopteridae	0	0	1	0	0	0.153254	0	0
f:Otariidae	0	0	0	1	0	0	0.0142426	0
f:Embiotocidae	0	0	0	0.000175176	0	0	0	1
f:Carangidae	0	0	0.00419498	1	0	0	0.00714694	0
c:Dinophyceae	0.190753	0.294879	0.164396	0.0619117	0.410819	0.182164	0.0677225	1
f:Cyclopidae	0.075621	0.0326262	0.0778997	1	0.0678644	0.299813	0.294811	0.0544646
f:Gonyaulacaceae	0.0181672	0.0866063	1	0.00411322	0.124158	0.0893915	0.029302	0.101317
f:Euphausiidae	0.187983	0.310688	0.340097	0.420734	0.0797257	1	0.174072	0.404354
f:Protoperidiniaceae	1	0.103623	0.608976	0.341722	0.512602	0.543571	0.0477808	0.0322116
f:Ceratiaceae	0.0529404	0.88305	0.0351807	0.147707	0.426663	1	0.530323	0.608681
f:Mesodiniidae	0.0873122	1	0.00822601	0.68074	0.344944	0.351405	0.0493161	0.165566
c:Candidatus Thalassoarchaea	0	0.0380655	0.0285205	1	0.00131572	0.122916	0.00419776	0.00726426
f:Temoridae	0.58035	0.242084	0.146782	1	0.135697	0.237902	0.227298	0.107183
f:Euterpinidae	0.695619	0.0362706	1	0.12821	0.0663385	0	0	0.000298072
f:Cinetochilidae	0.00212067	1	0.00396618	0.0022831	0.0579179	0.292543	0.00166004	0.00123869
f:Polykrikaceae	0.0409754	1	0.0529218	0.000207598	0.0798974	0.0240291	0.3434	0.00212372
f:Thoracosphaeraceae	0.218842	0.693569	0.384373	0.372273	1	0.596261	0.0777878	0.507298
o:Prymnesiales	0.0114335	0.147267	0.951266	0.0397777	0.250456	1	0.192866	0.0693387
f:Amphidomataceae	0.0562529	0.31846	0.27612	1	0.128231	0.873344	0.684351	0.142559
f:Echiuridae	0	0	0.000103298	0	1	9.82069e-05	0	0
f:Tontoniidae	0.0072136	0.910013	0.386977	0.685692	0.131878	1	0.183776	0.262916
f:Prorocentraceae	0.213102	0.400295	1	0.184969	0.326622	0.892421	0.202674	0.100076
f:Heterocapsaceae	0.00692463	0.125902	0.0434801	0.023854	0.0666549	1	0.134888	0.227569
f:Basidiobolaceae	1	0	0	0	0.080816	0.0016037	0.00270063	0
f:Babesiidae	0.251625	0.189534	0.653471	0.438277	0.0361876	1	0.3975	0.031249
f:Hemidiscaceae	0.0816043	1	0.00320374	0.0839264	0.0802411	0.0324038	0.00447917	0.0170472
c:Echinoidea	0.0491175	1	0.000307036	0.000448717	0.00031555	0	0.000305182	0.000170269
f:Prymnesiaceae	0.00183782	0.0284402	1	0.0182217	0.07427	0.246109	0.188918	0.0906499
c:Cryptophyta	0.0381606	0.104498	0.399323	0.994302	0.0544904	1	0.219456	0.237969
o:Siphonophorae	0.0237367	0.114105	0.0114507	0.31817	1	0.0663127	0.0210672	0.00234249
o:Tintinnida	1	0.0916404	0.32439	0.0125904	0.000819288	0.0186637	0.00257883	0.0261787
f:Metridinidae	0.00341105	0.000895995	0.000713888	1	0.0116888	0.0012507	0.00561541	0
f:Strombidiidae	0.0884283	1	0.1224	0.455837	0.599323	0.77851	0.0580746	0.289625
f:Pedinomonadaceae	0.0736459	0.114016	1	0	0.369386	0.180044	0.392276	0.0266472
f:Symbiodiniaceae	0.00372586	0.00126168	0.0817678	0.0358963	0.00944217	1	0.0163306	0.000168629
f:Colepidae	0.755893	1	0.176517	0.0223442	0.128928	0.155537	0.572676	0
c:Trebouxiophyceae	0	0.0025839	1	0.222075	0.0094106	0.158268	0.0602936	0.39785
o:Diplonemida	0.105227	0.388836	0.309087	0.327649	0.0677503	0.132389	1	0.0117423
o:Gymnodiniales	0.112657	1	0.293607	0.721416	0.322806	0.996848	0.444667	0.0552815
f:Hemiselmidaceae	0.0271786	0.0207567	1	0.668141	0.0198909	0.838026	0.214312	0.0776565
f:Nephtyidae	0	0	0.326491	1	0	0	0	0
f:Warnowiaceae	0.00530959	0.657738	0.690681	0.53736	0.418577	1	0.00514127	0.496248
f:Oikopleuridae	0.772525	0.0253106	0.769075	0.119016	0.994703	0.13831	1	0.00549089
f:Suessiaceae	0.150457	1	0.560021	0.0334193	0.407104	0.144765	0.0227604	0.113232
f:Duboscquellidae	0.151848	0.269343	0.608702	1	0.0565743	0.343591	0.253462	0.476211
f:Beroidae	1	0	0	0	0	0	0	0.420775
f:Porosporidae	0.470587	0.206053	0.209923	0.204785	0.078356	1	0.360663	0.110697
f:Peridiniaceae	0.0816307	1	0.672107	0.230976	0.178444	0.525477	0.0903785	0.0948813
f:Lynnellidae	0.0132105	0.13204	1	0	0.167559	0.143396	0	0.026234
f:Stephanoecidae	0.258373	1	0.332583	0.474	0.147173	0.740049	0.248793	0.102399
f:Tintinnidae	0.0189112	0.148543	1	0.0832551	0.0571474	0.999115	0.0337574	0.0315309
f:Lynchellidae	0.120196	0.784297	0.357104	0.133927	1	0.410391	0.012645	0.114755
f:Amoebophryaceae	0.0783249	0.573034	0.518193	0.451268	0.255837	1	0.555072	0.272214
f:Ellisellidae	0	0	0	0.00316992	1	0	0	0
f:Thaumatomastigidae	1	0.667001	0.460575	0.212768	0.274979	0.325917	0.358447	0.0839118
f:Xystonellidae	0.122057	0.103671	0.142874	0.0180739	1	0.810713	0	0
f:Cephaloidophoridae	0.419373	0.04036	0.0653419	0.638764	0.121671	0.883931	1	0.224557
f:Braarudosphaeraceae	0.00603722	0.100893	1	0.0598967	0.0301056	0.513861	0.0132115	0.0364584
f:Pyrophacaceae	0.0231421	1	0.0501935	0	0.0897982	0.511538	0.20945	0.106498
f:Cercomonadidae	0.055775	0.561933	0.421748	0.453061	0.647674	1	0.0616721	0.414028
f:Strombidinopsidae	0.160458	1	0.735801	0.00130634	0.958764	0.249944	0	0.0406401
f:Haliphthoraceae	0.0453013	0.00256832	0.00477644	0.23212	0.00420706	0.790988	1	0.00252364
f:Opheliidae	0	0.00200139	1	0	0.00224371	0.229095	0.0784254	0.0230132
f:Dinophysiaceae	0.10644	1	0.0343705	0.041019	0.143329	0.273225	0.171984	0.114846
f:Corethraceae	0	0	0.0642454	1	0.310235	0.115279	0.0673298	0.0938263
f:Strobilidiidae	0.103043	1	0.019848	0.190683	0.510459	0.782416	0.0379889	0.0456323
c:Spirotrichea	0	0	1	0.319019	0	0.82665	0	0.310226
o:Peridiniales	0.106753	1	0.462071	0.545579	0.22494	0.392785	0.48646	0.338815
o:Telonemida	0.00144894	0.0193989	0.287029	0.108376	0.017741	0.422763	1	0.0135968
o:Haptorida	0	0	1	0.350065	0.0606952	0	0	0.435028
c:Colpodea	0.166533	1	0.0187211	0.953801	0.231162	0.217337	0.0973421	0.135116
f:Nitrosopumilaceae	0.0153571	0	0.0414776	1	0.0408051	0.162024	0.292228	0.204316
f:Plagiacanthidae	0.086558	0	0.0348758	0.112919	0.0334515	0.759458	1	0.0431008
f:Naviculaceae	0.278863	0	0.0259549	1	0.742646	0.323327	0.10762	0.0107848
o:Philasterida	0.105408	1	0.10586	0.229751	0.446281	0.325491	0	0
o:Syndiniales	0.239326	0.351532	0.218014	0.732071	1	0.412007	0.662063	0.0485414
f:Chytriodiniaceae	0.0647957	0.00172623	0.573671	1	0.119954	0.310042	0.0738379	0.880457
f:Capitellidae	0.103777	0.547377	1	0	0.0982811	0.0988349	0.000975505	0
f:Rhynchomolgidae	0	1	0	0	0	0.000967246	0	0.000787247
o:Eutreptiales	0.126905	1	0.260386	0.0291246	0.150316	0.441169	0.106796	0.885072
f:Didiniidae	0.0762761	1	0	0	0.0809593	0.00202941	0.00100735	0.00211854
f:Lauderiaceae	1	0.224767	0.0817091	0.113499	0.0973091	0.140986	0.0464391	0.00567733
f:Chlamydodontidae	0.0473431	0.148451	0.0759275	1	0.219924	0.186643	0.0497162	0.0748603
f:Trichocercidae	0.379873	0.156111	0	0	1	0.169195	0	0
f:Goniodomataceae	0	0	0	1	0.0122277	0	0	0
f:Chlorodendraceae	0.00475579	0.0433466	1	0.038676	0.0037302	0.485809	0.0720514	0.173521
f:Pleurobrachiidae	0.0889538	0.506546	0	0.0738324	0.0611097	0.0298701	1	0.00466099
f:Acanthocystidae	0	0.0124453	0.74519	0.0434214	0.0701723	1	0.34903	0.0237604
c:Oligohymenophorea	0.00308278	1	0	0.15336	0.0145079	0.287674	0	0.0082768
f:Amphidiniopsidaceae	0.716197	0.174198	0.159833	0.0265634	1	0.224391	0.0254181	0.0414531
f:Doliolidae	1	0.00660479	0	0	0.00980805	0.0163714	0	0
f:Oxytrichidae	0.361463	0.144079	0	0.055607	1	0.149799	0	0.0316666
f:Bodonidae	0.197478	0.896423	0.826645	0.775438	1	0.945367	0.376465	0.0215899
o:Cryomonadida	0.52355	0.408382	1	0.309016	0.735118	0.263148	0.0494562	0.112611
f:Theileriidae	0.0076004	0	0.615854	0.24346	0.0236606	1	0.744191	0.0144728
f:Melosiraceae	0	0.0314904	0	1	0.588243	0.566173	0.057342	0
f:Ebriidae	0.410074	0.260992	0.0303321	0.03459	0.0834384	1	0.0317946	0.0514012
f:Pfiesteriaceae	0.44467	0.0733559	0.0344868	0.593623	0.258146	1	0.310659	0.775379
o:Cercomonadida	0.017218	1	0	0.120627	0.172793	0.626637	0.686828	0.042823
o:Choanoflagellida	0.0108265	0.194444	0.255263	1	0.27313	0.625945	0.00502111	0.0238254
c:Pelagophyceae	0.00554644	0.0095005	1	0.118778	0.101259	0.151806	0.00220523	0.0154813
f:Peritromidae	0.320383	1	0.0973251	0	0.0808455	0	0	0.10405
f:Attheyaceae	0.525823	0.0379032	0	0	1	0.0393126	0.0092178	0
o:Pelagomonadales	0.0376799	0.0353645	0.290002	1	0.0605169	0.6014	0.0588169	0.214033
f:Clausidiidae	0	0	0	0	1	0	0.00142013	0
f:Ochromonadaceae	0	0.550741	0.236337	0.340681	0.0265019	1	0	0.0513329
f:Biddulphiaceae	1	0	0	0.0361363	0.110311	0.0427289	0.00478207	0
c:Fragilariophyceae	0.911191	0.0238975	0	0	1	0.0145729	0	0
c:Nephroselmidophyceae	0.0144833	0.0872266	1	0.330347	0.26391	0.181928	0	0.112709
f:Spathidiidae	0.0920868	1	0.499152	0	0.134163	0	0.00166704	0
f:Philasteridae	0.102337	0.29952	0.00696647	0	1	0	0	0
f:Eimeriidae	0.00797393	0.0256804	0.316282	1	0.0520191	0.180749	0.285765	0.00379602
o:Blastodiniales	0.0104248	0	1	0.86124	0.00362621	0.115802	0.0500489	0.0268282
f:Eudubosquellidae	0.128439	0.425068	1	0.0358843	0	0.571026	0.0207591	0.016944
f:Cryptosporidiidae	0	0.00481004	0	0.0085562	1	0	0	0
f:Bicosoecidae	0	0.266268	0.305006	0.00935233	0.734643	1	0.509346	0
f:Rhabdonellidae	0	0	0	0	0.0507864	1	0	0
f:Vannellidae	0	1	0	0.0173879	0	0.00450604	0.00237533	0
f:Coriolaceae	0	0.0167756	0.180592	1	0	0.157891	0.0988208	0.0249088
f:Cyrtolophosididae	0	1	0	0	0.0502766	0	0.241043	0.0327643
o:Thaumatomonadida	0.212664	0.270341	0.77072	0.164942	0.124853	1	0.218525	0
f:Marynidae	0.020641	1	0	0	0.0320147	0	0	0
f:Cryptochilidae	1	0.637186	0	0	0.220772	0.033723	0	0
o:Rapaza	1	0.153403	0.340681	0	0.792083	0.369521	0	0.0509562
f:Cohnilembidae	0.3898	0.185225	1	0	0.985653	0.461464	0	0
c:Polycystinea	0	0	0.0086718	1	0	0	0	0.00979303
f:Chrysolepidomonadaceae	0	0	1	0	0	0.0114081	0	0
f:Cortinariaceae	0	0	1	0.758323	0	0.746449	0.846015	0
f:Myzocytiopsidaceae	1	0	0	0	0	0.157372	0	0
f:Chlamydomonadaceae	0	0	0	0.378702	0.0663841	0	0	1
f:Amphilithiidae	0	0	0.452782	1	0	0.684997	0.0786881	0
o:Ichthyophonida	0.118928	0.325141	0.0184077	1	0.103283	0	0.0204426	0
f:Rhaphoneidaceae	0	0	0	1	0	0.0602654	0.059829	0.178754
f:Leegaardiellidae	0	0	0.239954	1	0.0655792	0	0	0
f:Plesiotrichopidae	0	0.785837	0.296782	0	0.0539958	1	0	0.382792
c:Maxillopoda	0.139516	0.0457873	0.192398	1	0.0466679	0.12961	0.253305	0.0307913
f:Crustomastigaceae	0.0824093	0.451988	1	0.0784263	0.245573	0.414904	0.203088	0
f:Acanthoecidae	0	0	1	0.74813	0	0.268255	0.354948	0
f:Syllidae	1	0	0	0.0988295	0	0	0	0
f:Erythrobacteraceae	0	0.442886	0	0.632234	1	0.807649	0.192576	0.613579
f:Grammatophoraceae	1	0	0	0.0338943	0.688557	0	0	0.0359664
f:Colpodellidae	0	0.373418	0.931094	0	1	0.831668	0.435943	0
f:Paulinellidae	0	0	0.197666	1	0.287557	0	0	0
f:Litonotidae	0.180627	0	0	0.645572	0	0	0.0817739	1
o:Veneroida	1	0	0	0	0	0.375463	0	0
f:Paramoebidae	0.587524	0	1	0.219177	0.11692	0.136771	0	0
f:Glenodiniaceae	0.155006	0	0.0542315	0.138161	0.349541	0.0515587	1	0
f:Chlorellaceae	0	0.156098	1	0.214496	0	0.240738	0.0194249	0.300828
f:Eunotiaceae	0	0	0	1	0	0.94366	0.181255	0.0553271
o:Rhodobacterales	0.160077	1	0.0693009	0	0.274391	0	0	0
o:Apostomatida	0.592781	1	0.0928168	0.0848012	0	0.436764	0.200408	0.137647
o:Urostylida	0	0	1	0.239161	0	0	0.532811	0.0625589
f:Heliopeltaceae	1	0	0	0	0.603413	0.102749	0.468178	0.107262
o:Bicosoecida	0.371037	1	0.481776	0	0.0220173	0	0	0
f:Codonellidae	0.664852	0.0453347	0	0	0.554271	1	0	0
f:Adeleidae	0.439849	0	0.448809	0.988841	0.372402	1	0.0392844	0.0573108
f:Goniomonadaceae	0	0.0186534	0.564287	0.966073	0.0399239	1	0.204265	0.0250883
f:Corbiculidae	0	0	0	0.0277931	0	1	0	0
f:Bellerocheaceae	0	0	0	0.183484	1	0	0	0
o:Naviculales	0	0	0	1	0	0.464097	0.290302	0.744541
f:Chroomonadaceae	0	0	1	0	0.632252	0.594132	0.0661584	0
f:Rhizophlyctidaceae	0.869283	0	1	0	0	0	0	0
o:Sporidiobolales	0	0	0	1	0.589694	0	0	0
f:Stokesiidae	0	0.0562082	0	1	0.0340118	0.16356	0	0
f:Picomonadidae	0	0	0.431429	1	0	0.0513364	0	0
f:Cirratulidae	0	0	0	1	0.052153	0	0	0.0983192
f:Characeae	0.0342459	1	0.611317	0	0	0.160587	0.063985	0
f:Tovelliaceae	0	0	0.0969584	1	0	0.16902	0.0338711	0.0472005
f:Pectinariidae	0	0	0.481998	0	1	0	0	0
f:Puniceicoccaceae	0	0	1	0.205434	0	0.0881002	0	0.0729347
f:Urocentridae	0	0	0	0.655046	0.354984	1	0	0
f:Rhopalodiaceae	0	0	1	0.0363637	0	0	0	0
f:Thigmophryidae	0	1	0	0	0.221872	0	0	0
f:Apusomonadidae	0.456737	0.432856	0.348188	0.881882	1	0.0815404	0.0896899	0.195115
f:Crypthecodiniaceae	0	0	0	1	0	0	0.0493138	0
f:Colliniidae	0	0	0.103566	0	1	0.240738	0	0
f:Pyrenomonadaceae	0	0	0.568905	1	0.28268	0.497261	0	0
f:Diplopsaliaceae	0.110355	0	0	0	1	0	0	0
f:Costariaceae	0	0	0	0.556408	0	0.565582	1	0.415473
f:Foettingeriidae	0	0.207461	0	1	0.820446	0.129037	0.0507945	0.327825
f:Nereididae	0	0	0	0.654438	1	0	0	0
f:Syndiniaceae	0	0	0	1	0	0.0814409	0.104923	0
f:Calcidiscaceae	0	0	0.938348	0	0	1	0	0
o:Heteronemertea	1	0	0.0818232	0	0.0343861	0	0	0
f:Catenulaceae	1	0	0	0.118677	0	0.217757	0.127183	0.088617
f:Podolampaceae	0	0.385821	0	0.421627	0.433402	0.484649	0	1
c:Lecanoromycetes	1	0	0	0.581665	0	0	0	0
o:Kinetoplastida	0	0	1	0	0	0.461585	0	0
f:Trimyemidae	0.150394	0	0	1	0	0	0	0
f:Spongodiscidae	0	0	0.0335515	1	0	0.130644	0.0701717	0.039433
c:Acantharea	0	0	0.170825	1	0	0.153261	0.0427522	0
f:Gigartacontidae	0	0	0	1	0.0953812	0	0	0
f:Ellobiopsidae	0	0	0	1	0	0	0.0564452	0
o:Dolichomastigales	0	1	0.550118	0	0.21952	0.789064	0	0
f:Mortierellaceae	0	0	0	0	0	0	0.980865	1
f:Spongomonadidae	0.299997	1	0	0	0	0	0	0
f:Metacylididae	0	0.819623	0	0	0	1	0	0
f:Schizocaryidae	0	0	1	0	0	0	0	0.499435
o:Chaunacanthida	0	0	0	1	0	0	0.0851338	0.0625441
f:Lophodiniaceae	0	0	0	0.552365	0	0.181932	0	1
f:Dysteriidae	0	0.980461	0	0	1	0	0	0
f:Ostreopsidaceae	0	0	0.588693	0	0	0	1	0.858663
f:Mertensiidae	0	0	0	0	0	1	0.101478	0
f:Sphaerozoidae	0	0	0	0.968832	0	0	1	0
f:Uronematidae	0	1	0.15016	0	0.229361	0	0	0.364596
o:Sphingomonadales	0	0	0	0	0	0	0.504463	1
f:Hexalaspididae	0	0	0.148731	1	0	0	0	0

## Sheet: Fig 2 a and d, edge
Grey subnetwork					Blue subnetwork
fromNode	toNode	weight	direction		fromNode	toNode	weight	direction
f:Bathycoccaceae	f:Ascidiidae	0.503278	undirected		o:Florenciellales	f:Pleurotaceae	0.230153	undirected
f:Bathycoccaceae	f:Gracilariaceae	0.331522	undirected		f:Dinobryaceae	f:Synuraceae	0.211796	undirected
f:Bathycoccaceae	f:Kareniaceae	0.477266	undirected		f:Dinobryaceae	c:Chrysophyceae	0.302313	undirected
f:Bathycoccaceae	o:Verrucomicrobiales	0.431998	undirected		f:Urechidae	f:Sugiuridae	0.729836	undirected
f:Bathycoccaceae	f:Chytriodiniaceae	0.344903	undirected		f:Urechidae	f:Rathkeidae	0.711114	undirected
f:Hormosiraceae	f:Nitrosomonadaceae	0.214737	undirected		f:Urechidae	o:Planctomycetales	0.739767	undirected
f:Hormosiraceae	f:Corycaeidae	0.647252	undirected		f:Urechidae	f:Listeriaceae	0.492957	undirected
f:Hormosiraceae	o:Blastodiniales	0.647542	undirected		f:Urechidae	f:Gonyaulacaceae	0.719179	undirected
f:Hormosiraceae	f:Acanthoecidae	0.39576	undirected		f:Urechidae	f:Prymnesiaceae	0.606881	undirected
o:Saccharomycetales	f:Hartmannellidae	0.234987	undirected		f:Urechidae	f:Balaenopteridae	0.665649	undirected
f:Ascidiidae	f:Gracilariaceae	0.360936	undirected		f:Urechidae	f:Braarudosphaeraceae	0.24312	undirected
f:Ascidiidae	f:Kareniaceae	0.517857	undirected		f:Urechidae	c:Trebouxiophyceae	0.368097	undirected
f:Ascidiidae	o:Verrucomicrobiales	0.476962	undirected		f:Urechidae	c:Pelagophyceae	0.675054	undirected
f:Ascidiidae	f:Chytriodiniaceae	0.365591	undirected		f:Urechidae	f:Lynnellidae	0.688634	undirected
f:Gracilariaceae	f:Kareniaceae	0.408591	undirected		f:Urechidae	c:Nephroselmidophyceae	0.570734	undirected
f:Gracilariaceae	o:Verrucomicrobiales	0.336594	undirected		f:Urechidae	f:Capitellidae	0.225659	undirected
f:Gracilariaceae	f:Chytriodiniaceae	0.338915	undirected		f:Urechidae	f:Pedinomonadaceae	0.4027	undirected
f:Chattonellaceae	f:Apolemiidae	0.482709	undirected		f:Urechidae	f:Crustomastigaceae	0.250285	undirected
f:Chattonellaceae	o:Laminariales	0.362055	undirected		f:Urechidae	f:Puniceicoccaceae	0.640322	undirected
f:Chattonellaceae	c:Raphidophyceae	0.247257	undirected		f:Urechidae	f:Chrysolepidomonadaceae	0.732518	undirected
f:Chattonellaceae	f:Monodopsidaceae	0.216906	undirected		f:Urechidae	o:Haptorida	0.233579	undirected
f:Chattonellaceae	f:Dictyonellidae	0.51515	undirected		f:Urechidae	f:Rhopalodiaceae	0.730049	undirected
f:Chattonellaceae	f:Scombridae	0.491651	undirected		f:Urechidae	f:Opheliidae	0.609676	undirected
f:Chattonellaceae	f:Embiotocidae	0.480764	undirected		f:Urechidae	f:Chlorodendraceae	0.290703	undirected
f:Chattonellaceae	f:Chlamydomonadaceae	0.265662	undirected		f:Urechidae	f:Chlorellaceae	0.483101	undirected
f:Chattonellaceae	o:Sphingomonadales	0.373627	undirected		f:Urechidae	o:Kinetoplastida	0.300016	undirected
o:Microstromatales	f:Caulobacteraceae	0.224542	undirected		f:Urechidae	f:Schizocaryidae	0.254381	undirected
o:Microstromatales	f:Vibrionaceae	0.32973	undirected		f:Cochliopodiidae	f:Katablepharidaceae	0.238737	undirected
f:Prayidae	f:Blastocladiaceae	0.654809	undirected		f:Synuraceae	o:Urostylida	0.527395	undirected
f:Prayidae	f:Cyaneidae	0.376487	undirected		f:Cymatosiraceae	f:Tintinnidae	0.264297	undirected
f:Prayidae	f:Mycosphaerellaceae	0.480868	undirected		f:Cymatosiraceae	f:Calcidiscaceae	0.274108	undirected
f:Prayidae	f:Herpotrichiellaceae	0.338068	undirected		f:Sugiuridae	f:Rathkeidae	0.715399	undirected
f:Prayidae	f:Halomonadaceae	0.643882	undirected		f:Sugiuridae	o:Planctomycetales	0.732895	undirected
f:Prayidae	f:Paraphysomonadaceae	0.683135	undirected		f:Sugiuridae	f:Listeriaceae	0.52066	undirected
f:Prayidae	c:Alphaproteobacteria	0.571163	undirected		f:Sugiuridae	f:Gonyaulacaceae	0.707615	undirected
f:Prayidae	c:Deltaproteobacteria	0.680061	undirected		f:Sugiuridae	f:Prymnesiaceae	0.586554	undirected
f:Prayidae	o:Calanoida	0.400978	undirected		f:Sugiuridae	f:Balaenopteridae	0.653551	undirected
f:Prayidae	f:Palaemonidae	0.420628	undirected		f:Sugiuridae	f:Braarudosphaeraceae	0.226915	undirected
f:Prayidae	f:Planctomycetaceae	0.282427	undirected		f:Sugiuridae	c:Trebouxiophyceae	0.377246	undirected
f:Prayidae	f:Rhodospirillaceae	0.727698	undirected		f:Sugiuridae	c:Pelagophyceae	0.67176	undirected
f:Prayidae	f:Methylobacteriaceae	0.503912	undirected		f:Sugiuridae	f:Lynnellidae	0.673732	undirected
f:Prayidae	f:Otariidae	0.721882	undirected		f:Sugiuridae	c:Nephroselmidophyceae	0.588646	undirected
f:Prayidae	c:Candidatus Thalassoarchaea	0.677118	undirected		f:Sugiuridae	f:Capitellidae	0.218064	undirected
f:Prayidae	f:Clausocalanidae	0.338789	undirected		f:Sugiuridae	f:Pedinomonadaceae	0.383089	undirected
f:Prayidae	f:Carangidae	0.725372	undirected		f:Sugiuridae	f:Crustomastigaceae	0.235696	undirected
f:Prayidae	f:Idiomarinaceae	0.615479	undirected		f:Sugiuridae	f:Puniceicoccaceae	0.650473	undirected
f:Prayidae	f:Metridinidae	0.719827	undirected		f:Sugiuridae	f:Chrysolepidomonadaceae	0.731397	undirected
f:Prayidae	f:Chlamydodontidae	0.637447	undirected		f:Sugiuridae	o:Haptorida	0.248844	undirected
f:Prayidae	f:Goniodomataceae	0.720242	undirected		f:Sugiuridae	f:Rhopalodiaceae	0.727695	undirected
f:Prayidae	f:Duboscquellidae	0.282122	undirected		f:Sugiuridae	f:Opheliidae	0.592315	undirected
f:Prayidae	f:Nephtyidae	0.649444	undirected		f:Sugiuridae	f:Chlorodendraceae	0.272132	undirected
f:Prayidae	f:Eimeriidae	0.62178	undirected		f:Sugiuridae	f:Chlorellaceae	0.487487	undirected
f:Prayidae	f:Cyclopidae	0.604554	undirected		f:Sugiuridae	o:Kinetoplastida	0.281573	undirected
f:Prayidae	o:Pelagomonadales	0.227898	undirected		f:Sugiuridae	f:Schizocaryidae	0.257442	undirected
f:Prayidae	f:Coriolaceae	0.672788	undirected		f:Hydractiniidae	f:Katablepharidaceae	0.245444	undirected
f:Prayidae	f:Nitrosopumilaceae	0.556891	undirected		f:Pycnococcaceae	f:Cortinariaceae	0.232046	undirected
f:Prayidae	f:Leegaardiellidae	0.668169	undirected		f:Sargassaceae	f:Haliphthoraceae	0.505572	undirected
f:Prayidae	f:Rhaphoneidaceae	0.634973	undirected		f:Sargassaceae	f:Plagiacanthidae	0.492033	undirected
f:Prayidae	f:Paulinellidae	0.587476	undirected		f:Rathkeidae	o:Planctomycetales	0.676304	undirected
f:Prayidae	f:Picomonadidae	0.592684	undirected		f:Rathkeidae	f:Listeriaceae	0.540902	undirected
f:Prayidae	f:Tovelliaceae	0.675027	undirected		f:Rathkeidae	f:Gonyaulacaceae	0.637773	undirected
f:Prayidae	f:Stokesiidae	0.66648	undirected		f:Rathkeidae	f:Prymnesiaceae	0.521066	undirected
f:Prayidae	f:Cirratulidae	0.65437	undirected		f:Rathkeidae	f:Balaenopteridae	0.626745	undirected
f:Prayidae	f:Crypthecodiniaceae	0.704494	undirected		f:Rathkeidae	c:Trebouxiophyceae	0.370307	undirected
f:Prayidae	f:Syndiniaceae	0.660234	undirected		f:Rathkeidae	c:Pelagophyceae	0.629193	undirected
f:Prayidae	f:Ellobiopsidae	0.698745	undirected		f:Rathkeidae	f:Lynnellidae	0.602558	undirected
f:Prayidae	o:Chaunacanthida	0.655019	undirected		f:Rathkeidae	c:Nephroselmidophyceae	0.585715	undirected
f:Prayidae	c:Polycystinea	0.725222	undirected		f:Rathkeidae	f:Pedinomonadaceae	0.329298	undirected
f:Prayidae	c:Acantharea	0.677824	undirected		f:Rathkeidae	f:Crustomastigaceae	0.200226	undirected
f:Prayidae	f:Temoridae	0.387805	undirected		f:Rathkeidae	f:Puniceicoccaceae	0.625427	undirected
f:Prayidae	o:Ichthyophonida	0.555553	undirected		f:Rathkeidae	f:Chrysolepidomonadaceae	0.713088	undirected
f:Prayidae	c:Maxillopoda	0.6556	undirected		f:Rathkeidae	o:Haptorida	0.261313	undirected
f:Prayidae	f:Trimyemidae	0.670566	undirected		f:Rathkeidae	f:Rhopalodiaceae	0.715457	undirected
f:Prayidae	f:Spongodiscidae	0.666797	undirected		f:Rathkeidae	f:Opheliidae	0.530677	undirected
f:Prayidae	f:Gigartacontidae	0.656341	undirected		f:Rathkeidae	f:Chlorodendraceae	0.237196	undirected
f:Prayidae	f:Hexalaspididae	0.680081	undirected		f:Rathkeidae	f:Chlorellaceae	0.466697	undirected
f:Blastocladiaceae	f:Mycosphaerellaceae	0.208952	undirected		f:Rathkeidae	o:Kinetoplastida	0.24543	undirected
f:Blastocladiaceae	f:Halomonadaceae	0.43136	undirected		f:Rathkeidae	f:Schizocaryidae	0.244189	undirected
f:Blastocladiaceae	f:Paraphysomonadaceae	0.663222	undirected		f:Terebellidae	f:Bacillaceae	0.800883	undirected
f:Blastocladiaceae	c:Alphaproteobacteria	0.255344	undirected		f:Terebellidae	f:Paramoebidae	0.631609	undirected
f:Blastocladiaceae	c:Deltaproteobacteria	0.628918	undirected		f:Terebellidae	f:Rhizophlyctidaceae	0.836426	undirected
f:Blastocladiaceae	f:Rhodospirillaceae	0.618809	undirected		f:Bacillaceae	f:Paramoebidae	0.631383	undirected
f:Blastocladiaceae	f:Methylobacteriaceae	0.243027	undirected		f:Bacillaceae	f:Rhizophlyctidaceae	0.825077	undirected
f:Blastocladiaceae	f:Otariidae	0.614852	undirected		f:Pleurotaceae	f:Cortinariaceae	0.324788	undirected
f:Blastocladiaceae	c:Candidatus Thalassoarchaea	0.581621	undirected		o:Dictyochales	o:Prymnesiales	0.419814	undirected
f:Blastocladiaceae	f:Clausocalanidae	0.437574	undirected		o:Dictyochales	f:Tintinnidae	0.404303	undirected
f:Blastocladiaceae	f:Carangidae	0.62022	undirected		o:Dictyochales	f:Prorocentraceae	0.273811	undirected
f:Blastocladiaceae	f:Idiomarinaceae	0.343796	undirected		o:Dictyochales	f:Acanthocystidae	0.292706	undirected
f:Blastocladiaceae	f:Metridinidae	0.611758	undirected		o:Dictyochales	o:Thaumatomonadida	0.251987	undirected
f:Blastocladiaceae	f:Chlamydodontidae	0.389322	undirected		o:Dictyochales	f:Calcidiscaceae	0.410878	undirected
f:Blastocladiaceae	f:Goniodomataceae	0.612269	undirected		o:Prymnesiales	f:Tintinnidae	0.503077	undirected
f:Blastocladiaceae	f:Duboscquellidae	0.29364	undirected		o:Prymnesiales	f:Prorocentraceae	0.40449	undirected
f:Blastocladiaceae	f:Nephtyidae	0.49827	undirected		o:Prymnesiales	f:Acanthocystidae	0.364773	undirected
f:Blastocladiaceae	f:Eimeriidae	0.441354	undirected		o:Prymnesiales	o:Thaumatomonadida	0.395229	undirected
f:Blastocladiaceae	f:Cyclopidae	0.315746	undirected		o:Prymnesiales	f:Calcidiscaceae	0.501199	undirected
f:Blastocladiaceae	f:Coriolaceae	0.585423	undirected		f:Euphausiidae	f:Symbiodiniaceae	0.251733	undirected
f:Blastocladiaceae	f:Nitrosopumilaceae	0.278731	undirected		f:Euphausiidae	f:Rhabdonellidae	0.245936	undirected
f:Blastocladiaceae	f:Leegaardiellidae	0.555457	undirected		f:Euphausiidae	f:Corbiculidae	0.262488	undirected
f:Blastocladiaceae	f:Rhaphoneidaceae	0.416364	undirected		o:Planctomycetales	f:Listeriaceae	0.463003	undirected
f:Blastocladiaceae	f:Paulinellidae	0.349513	undirected		o:Planctomycetales	f:Gonyaulacaceae	0.688409	undirected
f:Blastocladiaceae	f:Picomonadidae	0.541503	undirected		o:Planctomycetales	f:Prymnesiaceae	0.573845	undirected
f:Blastocladiaceae	f:Tovelliaceae	0.571385	undirected		o:Planctomycetales	f:Balaenopteridae	0.660358	undirected
f:Blastocladiaceae	f:Stokesiidae	0.48761	undirected		o:Planctomycetales	f:Braarudosphaeraceae	0.219423	undirected
f:Blastocladiaceae	f:Cirratulidae	0.514001	undirected		o:Planctomycetales	c:Trebouxiophyceae	0.337518	undirected
f:Blastocladiaceae	f:Crypthecodiniaceae	0.599561	undirected		o:Planctomycetales	c:Pelagophyceae	0.640774	undirected
f:Blastocladiaceae	f:Syndiniaceae	0.547406	undirected		o:Planctomycetales	f:Lynnellidae	0.660298	undirected
f:Blastocladiaceae	f:Ellobiopsidae	0.594609	undirected		o:Planctomycetales	c:Nephroselmidophyceae	0.540818	undirected
f:Blastocladiaceae	o:Chaunacanthida	0.540016	undirected		o:Planctomycetales	f:Capitellidae	0.218553	undirected
f:Blastocladiaceae	c:Polycystinea	0.621748	undirected		o:Planctomycetales	f:Pedinomonadaceae	0.400241	undirected
f:Blastocladiaceae	c:Acantharea	0.594291	undirected		o:Planctomycetales	f:Crustomastigaceae	0.238557	undirected
f:Blastocladiaceae	o:Ichthyophonida	0.239184	undirected		o:Planctomycetales	f:Puniceicoccaceae	0.604748	undirected
f:Blastocladiaceae	c:Maxillopoda	0.427671	undirected		o:Planctomycetales	f:Chrysolepidomonadaceae	0.741109	undirected
f:Blastocladiaceae	f:Trimyemidae	0.432151	undirected		o:Planctomycetales	o:Haptorida	0.211539	undirected
f:Blastocladiaceae	f:Spongodiscidae	0.572028	undirected		o:Planctomycetales	f:Rhopalodiaceae	0.733307	undirected
f:Blastocladiaceae	f:Gigartacontidae	0.536377	undirected		o:Planctomycetales	f:Opheliidae	0.575856	undirected
f:Blastocladiaceae	f:Hexalaspididae	0.65826	undirected		o:Planctomycetales	f:Chlorodendraceae	0.262919	undirected
f:Agalmatidae	f:Centropagidae	0.393951	undirected		o:Planctomycetales	f:Chlorellaceae	0.447602	undirected
f:Agalmatidae	f:Palaemonidae	0.211533	undirected		o:Planctomycetales	o:Kinetoplastida	0.273419	undirected
f:Agalmatidae	o:Sporidiobolales	0.350707	undirected		o:Planctomycetales	f:Schizocaryidae	0.234827	undirected
f:Kareniaceae	o:Verrucomicrobiales	0.534396	undirected		f:Listeriaceae	f:Gonyaulacaceae	0.392965	undirected
f:Kareniaceae	f:Chytriodiniaceae	0.350083	undirected		f:Listeriaceae	f:Prymnesiaceae	0.248919	undirected
f:Kareniaceae	f:Litonotidae	0.262629	undirected		f:Listeriaceae	f:Balaenopteridae	0.421255	undirected
f:Cyaneidae	f:Halomonadaceae	0.315587	undirected		f:Listeriaceae	c:Pelagophyceae	0.480668	undirected
f:Cyaneidae	f:Paraphysomonadaceae	0.404268	undirected		f:Listeriaceae	f:Lynnellidae	0.309869	undirected
f:Cyaneidae	c:Deltaproteobacteria	0.373938	undirected		f:Listeriaceae	c:Nephroselmidophyceae	0.285285	undirected
f:Cyaneidae	f:Rhodospirillaceae	0.453061	undirected		f:Listeriaceae	f:Puniceicoccaceae	0.506595	undirected
f:Cyaneidae	f:Methylobacteriaceae	0.325232	undirected		f:Listeriaceae	f:Chrysolepidomonadaceae	0.495945	undirected
f:Cyaneidae	f:Otariidae	0.454028	undirected		f:Listeriaceae	f:Rhopalodiaceae	0.519896	undirected
f:Cyaneidae	c:Candidatus Thalassoarchaea	0.394826	undirected		f:Listeriaceae	f:Opheliidae	0.310707	undirected
f:Cyaneidae	f:Carangidae	0.45495	undirected		f:Listeriaceae	f:Chlorellaceae	0.201615	undirected
f:Cyaneidae	f:Idiomarinaceae	0.264749	undirected		f:Gonyaulacaceae	f:Prymnesiaceae	0.536256	undirected
f:Cyaneidae	f:Metridinidae	0.452441	undirected		f:Gonyaulacaceae	f:Balaenopteridae	0.654955	undirected
f:Cyaneidae	f:Chlamydodontidae	0.286691	undirected		f:Gonyaulacaceae	f:Braarudosphaeraceae	0.224961	undirected
f:Cyaneidae	f:Goniodomataceae	0.45344	undirected		f:Gonyaulacaceae	c:Trebouxiophyceae	0.316469	undirected
f:Cyaneidae	f:Coriolaceae	0.30761	undirected		f:Gonyaulacaceae	c:Pelagophyceae	0.626738	undirected
f:Cyaneidae	f:Nitrosopumilaceae	0.222813	undirected		f:Gonyaulacaceae	f:Lynnellidae	0.618945	undirected
f:Cyaneidae	f:Leegaardiellidae	0.263502	undirected		f:Gonyaulacaceae	c:Nephroselmidophyceae	0.485547	undirected
f:Cyaneidae	f:Rhaphoneidaceae	0.441785	undirected		f:Gonyaulacaceae	f:Capitellidae	0.220267	undirected
f:Cyaneidae	f:Tovelliaceae	0.360707	undirected		f:Gonyaulacaceae	f:Pedinomonadaceae	0.371356	undirected
f:Cyaneidae	f:Stokesiidae	0.338935	undirected		f:Gonyaulacaceae	f:Crustomastigaceae	0.24738	undirected
f:Cyaneidae	f:Cirratulidae	0.464298	undirected		f:Gonyaulacaceae	f:Puniceicoccaceae	0.536584	undirected
f:Cyaneidae	f:Crypthecodiniaceae	0.443565	undirected		f:Gonyaulacaceae	f:Chrysolepidomonadaceae	0.720423	undirected
f:Cyaneidae	f:Syndiniaceae	0.392492	undirected		f:Gonyaulacaceae	f:Rhopalodiaceae	0.708144	undirected
f:Cyaneidae	f:Ellobiopsidae	0.440084	undirected		f:Gonyaulacaceae	f:Opheliidae	0.537949	undirected
f:Cyaneidae	o:Chaunacanthida	0.446655	undirected		f:Gonyaulacaceae	f:Chlorodendraceae	0.265303	undirected
f:Cyaneidae	c:Polycystinea	0.459946	undirected		f:Gonyaulacaceae	f:Chlorellaceae	0.416377	undirected
f:Cyaneidae	c:Acantharea	0.307529	undirected		f:Gonyaulacaceae	o:Kinetoplastida	0.274812	undirected
f:Cyaneidae	c:Maxillopoda	0.236587	undirected		f:Gonyaulacaceae	f:Schizocaryidae	0.229559	undirected
f:Cyaneidae	f:Trimyemidae	0.321216	undirected		f:Tintinnidae	f:Prorocentraceae	0.464583	undirected
f:Cyaneidae	f:Spongodiscidae	0.404091	undirected		f:Tintinnidae	f:Acanthocystidae	0.337322	undirected
f:Cyaneidae	f:Gigartacontidae	0.407657	undirected		f:Tintinnidae	c:Spirotrichea	0.245634	undirected
f:Cyaneidae	f:Hexalaspididae	0.372095	undirected		f:Tintinnidae	o:Thaumatomonadida	0.457629	undirected
f:Apolemiidae	o:Laminariales	0.466826	undirected		f:Tintinnidae	f:Calcidiscaceae	0.503289	undirected
f:Apolemiidae	c:Raphidophyceae	0.428821	undirected		f:Cephaloidophoridae	f:Haliphthoraceae	0.220749	undirected
f:Apolemiidae	f:Monodopsidaceae	0.482941	undirected		f:Prymnesiaceae	f:Balaenopteridae	0.617999	undirected
f:Apolemiidae	f:Dictyonellidae	0.668782	undirected		f:Prymnesiaceae	f:Braarudosphaeraceae	0.294727	undirected
f:Apolemiidae	f:Scombridae	0.637764	undirected		f:Prymnesiaceae	c:Trebouxiophyceae	0.223131	undirected
f:Apolemiidae	f:Embiotocidae	0.617559	undirected		f:Prymnesiaceae	c:Pelagophyceae	0.550604	undirected
f:Apolemiidae	f:Chlamydomonadaceae	0.339378	undirected		f:Prymnesiaceae	f:Lynnellidae	0.452873	undirected
f:Apolemiidae	f:Argonautidae	0.269032	undirected		f:Prymnesiaceae	c:Nephroselmidophyceae	0.316375	undirected
o:Laminariales	c:Raphidophyceae	0.286705	undirected		f:Prymnesiaceae	f:Pedinomonadaceae	0.309526	undirected
o:Laminariales	f:Monodopsidaceae	0.418286	undirected		f:Prymnesiaceae	f:Crustomastigaceae	0.208847	undirected
o:Laminariales	o:Helotiales	0.482382	undirected		f:Prymnesiaceae	f:Puniceicoccaceae	0.425855	undirected
o:Laminariales	f:Dictyonellidae	0.555703	undirected		f:Prymnesiaceae	f:Chrysolepidomonadaceae	0.605962	undirected
o:Laminariales	f:Scombridae	0.580783	undirected		f:Prymnesiaceae	f:Rhopalodiaceae	0.587147	undirected
o:Laminariales	f:Embiotocidae	0.463565	undirected		f:Prymnesiaceae	f:Opheliidae	0.540711	undirected
o:Laminariales	f:Chlamydomonadaceae	0.572453	undirected		f:Prymnesiaceae	f:Chlorodendraceae	0.339578	undirected
o:Laminariales	f:Litonotidae	0.3491	undirected		f:Prymnesiaceae	f:Chlorellaceae	0.31318	undirected
o:Laminariales	f:Lophodiniaceae	0.420988	undirected		f:Prymnesiaceae	o:Kinetoplastida	0.337954	undirected
c:Raphidophyceae	f:Dictyonellidae	0.436224	undirected		f:Balaenopteridae	f:Braarudosphaeraceae	0.345789	undirected
c:Raphidophyceae	f:Scombridae	0.409345	undirected		f:Balaenopteridae	c:Trebouxiophyceae	0.34073	undirected
c:Raphidophyceae	f:Embiotocidae	0.428337	undirected		f:Balaenopteridae	c:Pelagophyceae	0.627918	undirected
c:Raphidophyceae	f:Chlamydomonadaceae	0.202719	undirected		f:Balaenopteridae	f:Lynnellidae	0.641927	undirected
f:Monodopsidaceae	f:Dictyonellidae	0.551365	undirected		f:Balaenopteridae	c:Nephroselmidophyceae	0.515586	undirected
f:Monodopsidaceae	f:Scombridae	0.537601	undirected		f:Balaenopteridae	f:Capitellidae	0.208099	undirected
f:Monodopsidaceae	f:Embiotocidae	0.480653	undirected		f:Balaenopteridae	f:Pedinomonadaceae	0.379261	undirected
f:Monodopsidaceae	f:Chlamydomonadaceae	0.31401	undirected		f:Balaenopteridae	f:Crustomastigaceae	0.279946	undirected
o:Helotiales	f:Dictyonellidae	0.307587	undirected		f:Balaenopteridae	f:Puniceicoccaceae	0.57407	undirected
o:Helotiales	f:Scombridae	0.355459	undirected		f:Balaenopteridae	f:Chrysolepidomonadaceae	0.666095	undirected
o:Helotiales	f:Chlamydomonadaceae	0.529054	undirected		f:Balaenopteridae	o:Haptorida	0.201719	undirected
o:Helotiales	f:Litonotidae	0.397593	undirected		f:Balaenopteridae	f:Rhopalodiaceae	0.653991	undirected
o:Helotiales	f:Lophodiniaceae	0.419832	undirected		f:Balaenopteridae	f:Opheliidae	0.619097	undirected
f:Mycosphaerellaceae	f:Halomonadaceae	0.489201	undirected		f:Balaenopteridae	f:Chlorodendraceae	0.399088	undirected
f:Mycosphaerellaceae	f:Paraphysomonadaceae	0.464004	undirected		f:Balaenopteridae	f:Chlorellaceae	0.464612	undirected
f:Mycosphaerellaceae	c:Alphaproteobacteria	0.285153	undirected		f:Balaenopteridae	o:Kinetoplastida	0.401724	undirected
f:Mycosphaerellaceae	c:Deltaproteobacteria	0.490419	undirected		f:Balaenopteridae	f:Schizocaryidae	0.225686	undirected
f:Mycosphaerellaceae	f:Palaemonidae	0.295333	undirected		f:Braarudosphaeraceae	f:Prorocentraceae	0.202909	undirected
f:Mycosphaerellaceae	f:Rhodospirillaceae	0.568361	undirected		f:Braarudosphaeraceae	c:Spirotrichea	0.203569	undirected
f:Mycosphaerellaceae	f:Otariidae	0.563529	undirected		f:Braarudosphaeraceae	c:Pelagophyceae	0.269149	undirected
f:Mycosphaerellaceae	c:Candidatus Thalassoarchaea	0.5058	undirected		f:Braarudosphaeraceae	f:Eudubosquellidae	0.293622	undirected
f:Mycosphaerellaceae	f:Carangidae	0.565857	undirected		f:Braarudosphaeraceae	f:Lynnellidae	0.214405	undirected
f:Mycosphaerellaceae	f:Idiomarinaceae	0.49246	undirected		f:Braarudosphaeraceae	f:Chrysolepidomonadaceae	0.242195	undirected
f:Mycosphaerellaceae	f:Metridinidae	0.570914	undirected		f:Braarudosphaeraceae	f:Rhopalodiaceae	0.227239	undirected
f:Mycosphaerellaceae	f:Chlamydodontidae	0.48543	undirected		f:Braarudosphaeraceae	f:Opheliidae	0.373788	undirected
f:Mycosphaerellaceae	f:Goniodomataceae	0.573357	undirected		f:Braarudosphaeraceae	f:Chlorodendraceae	0.407094	undirected
f:Mycosphaerellaceae	f:Coriolaceae	0.354099	undirected		f:Braarudosphaeraceae	o:Kinetoplastida	0.425025	undirected
f:Mycosphaerellaceae	f:Leegaardiellidae	0.331441	undirected		f:Katablepharidaceae	o:Telonemida	0.287979	undirected
f:Mycosphaerellaceae	f:Rhaphoneidaceae	0.373475	undirected		c:Trebouxiophyceae	c:Pelagophyceae	0.341495	undirected
f:Mycosphaerellaceae	f:Paulinellidae	0.286653	undirected		c:Trebouxiophyceae	f:Lynnellidae	0.236835	undirected
f:Mycosphaerellaceae	o:Sporidiobolales	0.281338	undirected		c:Trebouxiophyceae	f:Puniceicoccaceae	0.374276	undirected
f:Mycosphaerellaceae	f:Tovelliaceae	0.414744	undirected		c:Trebouxiophyceae	f:Chrysolepidomonadaceae	0.370176	undirected
f:Mycosphaerellaceae	f:Stokesiidae	0.465206	undirected		c:Trebouxiophyceae	o:Haptorida	0.357601	undirected
f:Mycosphaerellaceae	f:Cirratulidae	0.510557	undirected		c:Trebouxiophyceae	f:Rhopalodiaceae	0.377029	undirected
f:Mycosphaerellaceae	f:Crypthecodiniaceae	0.54272	undirected		c:Trebouxiophyceae	f:Opheliidae	0.271415	undirected
f:Mycosphaerellaceae	f:Syndiniaceae	0.469695	undirected		c:Trebouxiophyceae	f:Chlorellaceae	0.306456	undirected
f:Mycosphaerellaceae	f:Ellobiopsidae	0.536839	undirected		c:Trebouxiophyceae	f:Schizocaryidae	0.353687	undirected
f:Mycosphaerellaceae	o:Chaunacanthida	0.485414	undirected		f:Haliphthoraceae	f:Plagiacanthidae	0.59453	undirected
f:Mycosphaerellaceae	c:Polycystinea	0.564693	undirected		f:Prorocentraceae	o:Thaumatomonadida	0.291397	undirected
f:Mycosphaerellaceae	c:Acantharea	0.366758	undirected		f:Prorocentraceae	f:Calcidiscaceae	0.432665	undirected
f:Mycosphaerellaceae	o:Ichthyophonida	0.267352	undirected		f:Symbiodiniaceae	f:Ebriidae	0.250682	undirected
f:Mycosphaerellaceae	c:Maxillopoda	0.26971	undirected		f:Symbiodiniaceae	f:Rhabdonellidae	0.709356	undirected
f:Mycosphaerellaceae	f:Trimyemidae	0.40096	undirected		f:Symbiodiniaceae	f:Corbiculidae	0.725536	undirected
f:Mycosphaerellaceae	f:Spongodiscidae	0.464752	undirected		f:Symbiodiniaceae	f:Heterocapsaceae	0.619761	undirected
f:Mycosphaerellaceae	f:Gigartacontidae	0.572863	undirected		f:Acanthocystidae	o:Thaumatomonadida	0.243822	undirected
f:Mycosphaerellaceae	f:Hexalaspididae	0.450404	undirected		f:Acanthocystidae	f:Calcidiscaceae	0.360823	undirected
f:Centropagidae	f:Palaemonidae	0.282071	undirected		c:Spirotrichea	f:Calcidiscaceae	0.243186	undirected
f:Centropagidae	o:Sporidiobolales	0.413823	undirected		c:Pelagophyceae	f:Lynnellidae	0.610062	undirected
f:Centropagidae	f:Foettingeriidae	0.38638	undirected		c:Pelagophyceae	c:Nephroselmidophyceae	0.573572	undirected
f:Herpotrichiellaceae	f:Halomonadaceae	0.436185	undirected		c:Pelagophyceae	f:Pedinomonadaceae	0.341791	undirected
f:Herpotrichiellaceae	f:Caulobacteraceae	0.326858	undirected		c:Pelagophyceae	f:Crustomastigaceae	0.239408	undirected
f:Herpotrichiellaceae	f:Paraphysomonadaceae	0.299884	undirected		c:Pelagophyceae	f:Puniceicoccaceae	0.587891	undirected
f:Herpotrichiellaceae	c:Alphaproteobacteria	0.399522	undirected		c:Pelagophyceae	f:Chrysolepidomonadaceae	0.676536	undirected
f:Herpotrichiellaceae	c:Deltaproteobacteria	0.358126	undirected		c:Pelagophyceae	o:Haptorida	0.223494	undirected
f:Herpotrichiellaceae	f:Alcanivoracaceae	0.276623	undirected		c:Pelagophyceae	f:Rhopalodiaceae	0.671971	undirected
f:Herpotrichiellaceae	f:Rhodospirillaceae	0.375237	undirected		c:Pelagophyceae	f:Opheliidae	0.5589	undirected
f:Herpotrichiellaceae	f:Otariidae	0.368446	undirected		c:Pelagophyceae	f:Chlorodendraceae	0.313029	undirected
f:Herpotrichiellaceae	f:Vibrionaceae	0.323102	undirected		c:Pelagophyceae	f:Chlorellaceae	0.454641	undirected
f:Herpotrichiellaceae	c:Candidatus Thalassoarchaea	0.352424	undirected		c:Pelagophyceae	o:Kinetoplastida	0.319452	undirected
f:Herpotrichiellaceae	f:Carangidae	0.370124	undirected		c:Pelagophyceae	f:Schizocaryidae	0.218343	undirected
f:Herpotrichiellaceae	f:Idiomarinaceae	0.370811	undirected		f:Eudubosquellidae	f:Chlorodendraceae	0.215975	undirected
f:Herpotrichiellaceae	f:Metridinidae	0.370115	undirected		f:Eudubosquellidae	o:Kinetoplastida	0.272773	undirected
f:Herpotrichiellaceae	f:Chlamydodontidae	0.304462	undirected		f:Lynnellidae	c:Nephroselmidophyceae	0.403877	undirected
f:Herpotrichiellaceae	f:Goniodomataceae	0.371266	undirected		f:Lynnellidae	f:Capitellidae	0.217425	undirected
f:Herpotrichiellaceae	f:Coriolaceae	0.236396	undirected		f:Lynnellidae	f:Pedinomonadaceae	0.319496	undirected
f:Herpotrichiellaceae	f:Leegaardiellidae	0.201668	undirected		f:Lynnellidae	f:Crustomastigaceae	0.251429	undirected
f:Herpotrichiellaceae	f:Rhaphoneidaceae	0.229984	undirected		f:Lynnellidae	f:Puniceicoccaceae	0.479383	undirected
f:Herpotrichiellaceae	f:Tovelliaceae	0.272311	undirected		f:Lynnellidae	f:Chrysolepidomonadaceae	0.689895	undirected
f:Herpotrichiellaceae	f:Stokesiidae	0.327706	undirected		f:Lynnellidae	f:Rhopalodiaceae	0.674333	undirected
f:Herpotrichiellaceae	f:Cirratulidae	0.30877	undirected		f:Lynnellidae	f:Opheliidae	0.515978	undirected
f:Herpotrichiellaceae	f:Crypthecodiniaceae	0.353475	undirected		f:Lynnellidae	f:Chlorodendraceae	0.245169	undirected
f:Herpotrichiellaceae	f:Syndiniaceae	0.306983	undirected		f:Lynnellidae	f:Chlorellaceae	0.331189	undirected
f:Herpotrichiellaceae	f:Ellobiopsidae	0.349374	undirected		f:Lynnellidae	o:Kinetoplastida	0.255208	undirected
f:Herpotrichiellaceae	o:Chaunacanthida	0.308361	undirected		c:Nephroselmidophyceae	f:Puniceicoccaceae	0.531945	undirected
f:Herpotrichiellaceae	c:Polycystinea	0.368332	undirected		c:Nephroselmidophyceae	f:Chrysolepidomonadaceae	0.574158	undirected
f:Herpotrichiellaceae	c:Acantharea	0.243394	undirected		c:Nephroselmidophyceae	f:Rhopalodiaceae	0.588191	undirected
f:Herpotrichiellaceae	o:Ichthyophonida	0.335168	undirected		c:Nephroselmidophyceae	f:Opheliidae	0.391229	undirected
f:Herpotrichiellaceae	f:Trimyemidae	0.262309	undirected		c:Nephroselmidophyceae	f:Chlorellaceae	0.21882	undirected
f:Herpotrichiellaceae	f:Spongodiscidae	0.302869	undirected		f:Capitellidae	f:Chrysolepidomonadaceae	0.226627	undirected
f:Herpotrichiellaceae	f:Gigartacontidae	0.338772	undirected		f:Capitellidae	f:Rhopalodiaceae	0.218379	undirected
f:Herpotrichiellaceae	f:Hexalaspididae	0.292193	undirected		f:Pedinomonadaceae	f:Puniceicoccaceae	0.247736	undirected
f:Halomonadaceae	f:Caulobacteraceae	0.266929	undirected		f:Pedinomonadaceae	f:Chrysolepidomonadaceae	0.400752	undirected
f:Halomonadaceae	f:Paraphysomonadaceae	0.633354	undirected		f:Pedinomonadaceae	f:Rhopalodiaceae	0.383697	undirected
f:Halomonadaceae	c:Alphaproteobacteria	0.576719	undirected		f:Pedinomonadaceae	f:Opheliidae	0.327665	undirected
f:Halomonadaceae	c:Deltaproteobacteria	0.654711	undirected		f:Ebriidae	f:Rhabdonellidae	0.264946	undirected
f:Halomonadaceae	o:Calanoida	0.334042	undirected		f:Ebriidae	f:Corbiculidae	0.268519	undirected
f:Halomonadaceae	f:Palaemonidae	0.392071	undirected		f:Paramoebidae	f:Rhizophlyctidaceae	0.504534	undirected
f:Halomonadaceae	f:Planctomycetaceae	0.235072	undirected		o:Thaumatomonadida	f:Calcidiscaceae	0.456499	undirected
f:Halomonadaceae	f:Rhodospirillaceae	0.730554	undirected		f:Crustomastigaceae	f:Chrysolepidomonadaceae	0.250396	undirected
f:Halomonadaceae	f:Methylobacteriaceae	0.428446	undirected		f:Crustomastigaceae	f:Rhopalodiaceae	0.236118	undirected
f:Halomonadaceae	f:Otariidae	0.72449	undirected		f:Crustomastigaceae	f:Opheliidae	0.253771	undirected
f:Halomonadaceae	c:Candidatus Thalassoarchaea	0.670289	undirected		f:Rhabdonellidae	f:Corbiculidae	0.74354	undirected
f:Halomonadaceae	f:Carangidae	0.726819	undirected		f:Rhabdonellidae	f:Heterocapsaceae	0.648745	undirected
f:Halomonadaceae	f:Idiomarinaceae	0.578136	undirected		f:Corbiculidae	f:Heterocapsaceae	0.660869	undirected
f:Halomonadaceae	f:Metridinidae	0.724393	undirected		f:Puniceicoccaceae	f:Chrysolepidomonadaceae	0.64253	undirected
f:Halomonadaceae	f:Chlamydodontidae	0.561363	undirected		f:Puniceicoccaceae	o:Haptorida	0.293514	undirected
f:Halomonadaceae	f:Goniodomataceae	0.725068	undirected		f:Puniceicoccaceae	f:Rhopalodiaceae	0.65029	undirected
f:Halomonadaceae	f:Nephtyidae	0.424817	undirected		f:Puniceicoccaceae	f:Opheliidae	0.447172	undirected
f:Halomonadaceae	f:Eimeriidae	0.410387	undirected		f:Puniceicoccaceae	f:Chlorodendraceae	0.220027	undirected
f:Halomonadaceae	f:Cyclopidae	0.472476	undirected		f:Puniceicoccaceae	f:Chlorellaceae	0.440159	undirected
f:Halomonadaceae	f:Coriolaceae	0.518265	undirected		f:Puniceicoccaceae	o:Kinetoplastida	0.221261	undirected
f:Halomonadaceae	f:Nitrosopumilaceae	0.451377	undirected		f:Puniceicoccaceae	f:Schizocaryidae	0.250433	undirected
f:Halomonadaceae	f:Leegaardiellidae	0.48259	undirected		f:Chrysolepidomonadaceae	o:Haptorida	0.235737	undirected
f:Halomonadaceae	f:Rhaphoneidaceae	0.53021	undirected		f:Chrysolepidomonadaceae	f:Rhopalodiaceae	0.731603	undirected
f:Halomonadaceae	f:Paulinellidae	0.464358	undirected		f:Chrysolepidomonadaceae	f:Opheliidae	0.609223	undirected
f:Halomonadaceae	f:Picomonadidae	0.342339	undirected		f:Chrysolepidomonadaceae	f:Chlorodendraceae	0.289378	undirected
f:Halomonadaceae	f:Tovelliaceae	0.583448	undirected		f:Chrysolepidomonadaceae	f:Chlorellaceae	0.48495	undirected
f:Halomonadaceae	f:Stokesiidae	0.594344	undirected		f:Chrysolepidomonadaceae	o:Kinetoplastida	0.298831	undirected
f:Halomonadaceae	f:Cirratulidae	0.628152	undirected		f:Chrysolepidomonadaceae	f:Schizocaryidae	0.255885	undirected
f:Halomonadaceae	f:Crypthecodiniaceae	0.705516	undirected		o:Haptorida	f:Rhopalodiaceae	0.248432	undirected
f:Halomonadaceae	f:Syndiniaceae	0.636099	undirected		o:Haptorida	f:Chlorellaceae	0.265034	undirected
f:Halomonadaceae	f:Ellobiopsidae	0.699433	undirected		o:Haptorida	f:Schizocaryidae	0.237591	undirected
f:Halomonadaceae	o:Chaunacanthida	0.642477	undirected		f:Rhopalodiaceae	f:Opheliidae	0.592831	undirected
f:Halomonadaceae	c:Polycystinea	0.725581	undirected		f:Rhopalodiaceae	f:Chlorodendraceae	0.272505	undirected
f:Halomonadaceae	c:Acantharea	0.526749	undirected		f:Rhopalodiaceae	f:Chlorellaceae	0.487397	undirected
f:Halomonadaceae	f:Temoridae	0.348482	undirected		f:Rhopalodiaceae	o:Kinetoplastida	0.281958	undirected
f:Halomonadaceae	o:Ichthyophonida	0.591801	undirected		f:Rhopalodiaceae	f:Schizocaryidae	0.257437	undirected
f:Halomonadaceae	c:Maxillopoda	0.496775	undirected		f:Opheliidae	f:Chlorodendraceae	0.424767	undirected
f:Halomonadaceae	f:Trimyemidae	0.566857	undirected		f:Opheliidae	f:Chlorellaceae	0.381344	undirected
f:Halomonadaceae	f:Spongodiscidae	0.640348	undirected		f:Opheliidae	o:Kinetoplastida	0.421147	undirected
f:Halomonadaceae	f:Gigartacontidae	0.655839	undirected		f:Chlorodendraceae	o:Kinetoplastida	0.437546	undirected
f:Halomonadaceae	f:Hexalaspididae	0.605126	undirected		f:Chlorellaceae	f:Schizocaryidae	0.258562	undirected
f:Caulobacteraceae	c:Alphaproteobacteria	0.317762	undirected		c:Oligohymenophorea	f:Marynidae	0.587346	undirected
f:Caulobacteraceae	f:Rhodospirillaceae	0.200115	undirected		c:Oligohymenophorea	o:Rhodobacterales	0.244194	undirected
f:Caulobacteraceae	f:Vibrionaceae	0.354105	undirected		c:Oligohymenophorea	f:Thigmophryidae	0.36874	undirected
f:Caulobacteraceae	f:Idiomarinaceae	0.217444	undirected		c:Oligohymenophorea	f:Spongomonadidae	0.219319	undirected
f:Caulobacteraceae	o:Ichthyophonida	0.229823	undirected		f:Peritromidae	f:Vannellidae	0.599537	undirected
f:Paraphysomonadaceae	c:Alphaproteobacteria	0.54614	undirected		f:Peritromidae	f:Cyrtolophosididae	0.318168	undirected
f:Paraphysomonadaceae	c:Deltaproteobacteria	0.680384	undirected		f:Peritromidae	f:Marynidae	0.621413	undirected
f:Paraphysomonadaceae	o:Calanoida	0.42511	undirected		f:Peritromidae	o:Rhodobacterales	0.347687	undirected
f:Paraphysomonadaceae	f:Palaemonidae	0.415564	undirected		f:Peritromidae	f:Thigmophryidae	0.406365	undirected
f:Paraphysomonadaceae	f:Planctomycetaceae	0.305728	undirected		f:Peritromidae	f:Spongomonadidae	0.400186	undirected
f:Paraphysomonadaceae	f:Rhodospirillaceae	0.727486	undirected		f:Spathidiidae	f:Marynidae	0.20394	undirected
f:Paraphysomonadaceae	f:Methylobacteriaceae	0.528035	undirected		f:Spathidiidae	o:Bicosoecida	0.268882	undirected
f:Paraphysomonadaceae	f:Otariidae	0.722269	undirected		f:Spathidiidae	f:Characeae	0.355054	undirected
f:Paraphysomonadaceae	c:Candidatus Thalassoarchaea	0.676116	undirected		f:Vannellidae	f:Cyrtolophosididae	0.679504	undirected
f:Paraphysomonadaceae	f:Clausocalanidae	0.346095	undirected		f:Vannellidae	f:Marynidae	0.718816	undirected
f:Paraphysomonadaceae	f:Carangidae	0.725608	undirected		f:Vannellidae	o:Rhodobacterales	0.622686	undirected
f:Paraphysomonadaceae	f:Idiomarinaceae	0.602236	undirected		f:Vannellidae	f:Thigmophryidae	0.663287	undirected
f:Paraphysomonadaceae	f:Metridinidae	0.719723	undirected		f:Vannellidae	f:Spongomonadidae	0.617503	undirected
f:Paraphysomonadaceae	f:Chlamydodontidae	0.631594	undirected		f:Vannellidae	f:Uronematidae	0.518479	undirected
f:Paraphysomonadaceae	f:Goniodomataceae	0.720021	undirected		f:Cyrtolophosididae	f:Marynidae	0.67833	undirected
f:Paraphysomonadaceae	f:Duboscquellidae	0.292475	undirected		f:Cyrtolophosididae	o:Rhodobacterales	0.339855	undirected
f:Paraphysomonadaceae	f:Nephtyidae	0.657138	undirected		f:Cyrtolophosididae	f:Thigmophryidae	0.426176	undirected
f:Paraphysomonadaceae	f:Eimeriidae	0.632644	undirected		f:Cyrtolophosididae	f:Spongomonadidae	0.332814	undirected
f:Paraphysomonadaceae	f:Cyclopidae	0.616145	undirected		f:Cyrtolophosididae	f:Uronematidae	0.299347	undirected
f:Paraphysomonadaceae	o:Pelagomonadales	0.233251	undirected		f:Marynidae	o:Rhodobacterales	0.647867	undirected
f:Paraphysomonadaceae	f:Coriolaceae	0.679999	undirected		f:Marynidae	f:Thigmophryidae	0.677496	undirected
f:Paraphysomonadaceae	f:Nitrosopumilaceae	0.575964	undirected		f:Marynidae	f:Spongomonadidae	0.635616	undirected
f:Paraphysomonadaceae	f:Leegaardiellidae	0.673368	undirected		f:Marynidae	f:Uronematidae	0.527148	undirected
f:Paraphysomonadaceae	f:Rhaphoneidaceae	0.64725	undirected		o:Rhodobacterales	f:Thigmophryidae	0.488288	undirected
f:Paraphysomonadaceae	f:Paulinellidae	0.588044	undirected		o:Rhodobacterales	f:Spongomonadidae	0.340249	undirected
f:Paraphysomonadaceae	f:Picomonadidae	0.60216	undirected		o:Rhodobacterales	f:Uronematidae	0.27061	undirected
f:Paraphysomonadaceae	f:Tovelliaceae	0.681157	undirected		f:Thigmophryidae	f:Spongomonadidae	0.407218	undirected
f:Paraphysomonadaceae	f:Stokesiidae	0.665731	undirected		f:Thigmophryidae	f:Uronematidae	0.373073	undirected
f:Paraphysomonadaceae	f:Cirratulidae	0.659858	undirected		f:Spongomonadidae	f:Uronematidae	0.207219	undirected
f:Paraphysomonadaceae	f:Crypthecodiniaceae	0.705852	undirected
f:Paraphysomonadaceae	f:Syndiniaceae	0.665848	undirected
f:Paraphysomonadaceae	f:Ellobiopsidae	0.700295	undirected
f:Paraphysomonadaceae	o:Chaunacanthida	0.662055	undirected
f:Paraphysomonadaceae	c:Polycystinea	0.725686	undirected
f:Paraphysomonadaceae	c:Acantharea	0.683848	undirected
f:Paraphysomonadaceae	f:Temoridae	0.384737	undirected
f:Paraphysomonadaceae	o:Ichthyophonida	0.52545	undirected
f:Paraphysomonadaceae	c:Maxillopoda	0.664294	undirected
f:Paraphysomonadaceae	f:Trimyemidae	0.672755	undirected
f:Paraphysomonadaceae	f:Spongodiscidae	0.673105	undirected
f:Paraphysomonadaceae	f:Gigartacontidae	0.657061	undirected
f:Paraphysomonadaceae	f:Hexalaspididae	0.684487	undirected
c:Alphaproteobacteria	c:Deltaproteobacteria	0.58921	undirected
c:Alphaproteobacteria	f:Palaemonidae	0.204155	undirected
c:Alphaproteobacteria	f:Alcanivoracaceae	0.228848	undirected
c:Alphaproteobacteria	f:Rhodospirillaceae	0.647909	undirected
c:Alphaproteobacteria	f:Methylobacteriaceae	0.21285	undirected
c:Alphaproteobacteria	f:Otariidae	0.640255	undirected
c:Alphaproteobacteria	f:Vibrionaceae	0.255952	undirected
c:Alphaproteobacteria	c:Candidatus Thalassoarchaea	0.600116	undirected
c:Alphaproteobacteria	f:Carangidae	0.642444	undirected
c:Alphaproteobacteria	f:Idiomarinaceae	0.488492	undirected
c:Alphaproteobacteria	f:Metridinidae	0.640948	undirected
c:Alphaproteobacteria	f:Chlamydodontidae	0.471692	undirected
c:Alphaproteobacteria	f:Goniodomataceae	0.641893	undirected
c:Alphaproteobacteria	f:Nephtyidae	0.232507	undirected
c:Alphaproteobacteria	f:Cyclopidae	0.238286	undirected
c:Alphaproteobacteria	f:Coriolaceae	0.44334	undirected
c:Alphaproteobacteria	f:Nitrosopumilaceae	0.222795	undirected
c:Alphaproteobacteria	f:Leegaardiellidae	0.365448	undirected
c:Alphaproteobacteria	f:Rhaphoneidaceae	0.433733	undirected
c:Alphaproteobacteria	f:Paulinellidae	0.234438	undirected
c:Alphaproteobacteria	f:Tovelliaceae	0.505579	undirected
c:Alphaproteobacteria	f:Stokesiidae	0.540082	undirected
c:Alphaproteobacteria	f:Cirratulidae	0.549617	undirected
c:Alphaproteobacteria	f:Crypthecodiniaceae	0.620899	undirected
c:Alphaproteobacteria	f:Syndiniaceae	0.55595	undirected
c:Alphaproteobacteria	f:Ellobiopsidae	0.615032	undirected
c:Alphaproteobacteria	o:Chaunacanthida	0.558878	undirected
c:Alphaproteobacteria	c:Polycystinea	0.640677	undirected
c:Alphaproteobacteria	c:Acantharea	0.452328	undirected
c:Alphaproteobacteria	o:Ichthyophonida	0.393422	undirected
c:Alphaproteobacteria	c:Maxillopoda	0.337349	undirected
c:Alphaproteobacteria	f:Trimyemidae	0.461742	undirected
c:Alphaproteobacteria	f:Spongodiscidae	0.557374	undirected
c:Alphaproteobacteria	f:Gigartacontidae	0.581112	undirected
c:Alphaproteobacteria	f:Hexalaspididae	0.522603	undirected
c:Deltaproteobacteria	o:Calanoida	0.404119	undirected
c:Deltaproteobacteria	f:Palaemonidae	0.422632	undirected
c:Deltaproteobacteria	f:Planctomycetaceae	0.284302	undirected
c:Deltaproteobacteria	f:Rhodospirillaceae	0.734635	undirected
c:Deltaproteobacteria	f:Methylobacteriaceae	0.506393	undirected
c:Deltaproteobacteria	f:Otariidae	0.727995	undirected
c:Deltaproteobacteria	c:Candidatus Thalassoarchaea	0.686248	undirected
c:Deltaproteobacteria	f:Clausocalanidae	0.294938	undirected
c:Deltaproteobacteria	f:Carangidae	0.731227	undirected
c:Deltaproteobacteria	f:Idiomarinaceae	0.626223	undirected
c:Deltaproteobacteria	f:Metridinidae	0.725967	undirected
c:Deltaproteobacteria	f:Chlamydodontidae	0.648929	undirected
c:Deltaproteobacteria	f:Goniodomataceae	0.726368	undirected
c:Deltaproteobacteria	f:Duboscquellidae	0.261276	undirected
c:Deltaproteobacteria	f:Nephtyidae	0.620169	undirected
c:Deltaproteobacteria	f:Eimeriidae	0.606729	undirected
c:Deltaproteobacteria	f:Cyclopidae	0.616586	undirected
c:Deltaproteobacteria	o:Pelagomonadales	0.234636	undirected
c:Deltaproteobacteria	f:Coriolaceae	0.670175	undirected
c:Deltaproteobacteria	f:Nitrosopumilaceae	0.564478	undirected
c:Deltaproteobacteria	f:Leegaardiellidae	0.650929	undirected
c:Deltaproteobacteria	f:Rhaphoneidaceae	0.641417	undirected
c:Deltaproteobacteria	f:Paulinellidae	0.576314	undirected
c:Deltaproteobacteria	f:Picomonadidae	0.551792	undirected
c:Deltaproteobacteria	f:Tovelliaceae	0.679673	undirected
c:Deltaproteobacteria	f:Stokesiidae	0.678633	undirected
c:Deltaproteobacteria	f:Cirratulidae	0.65934	undirected
c:Deltaproteobacteria	f:Crypthecodiniaceae	0.710489	undirected
c:Deltaproteobacteria	f:Syndiniaceae	0.667801	undirected
c:Deltaproteobacteria	f:Ellobiopsidae	0.704698	undirected
c:Deltaproteobacteria	o:Chaunacanthida	0.660015	undirected
c:Deltaproteobacteria	c:Polycystinea	0.730773	undirected
c:Deltaproteobacteria	c:Acantharea	0.675012	undirected
c:Deltaproteobacteria	f:Temoridae	0.392513	undirected
c:Deltaproteobacteria	o:Ichthyophonida	0.572226	undirected
c:Deltaproteobacteria	c:Maxillopoda	0.652742	undirected
c:Deltaproteobacteria	f:Trimyemidae	0.675118	undirected
c:Deltaproteobacteria	f:Spongodiscidae	0.674267	undirected
c:Deltaproteobacteria	f:Gigartacontidae	0.661444	undirected
c:Deltaproteobacteria	f:Hexalaspididae	0.673153	undirected
o:Calanoida	f:Planctomycetaceae	0.41465	undirected
o:Calanoida	f:Rhodospirillaceae	0.501644	undirected
o:Calanoida	f:Methylobacteriaceae	0.200883	undirected
o:Calanoida	f:Otariidae	0.508448	undirected
o:Calanoida	c:Candidatus Thalassoarchaea	0.445439	undirected
o:Calanoida	f:Carangidae	0.504813	undirected
o:Calanoida	f:Idiomarinaceae	0.263962	undirected
o:Calanoida	f:Metridinidae	0.499283	undirected
o:Calanoida	f:Chlamydodontidae	0.293014	undirected
o:Calanoida	f:Goniodomataceae	0.497105	undirected
o:Calanoida	f:Cyclopidae	0.262628	undirected
o:Calanoida	f:Coriolaceae	0.372032	undirected
o:Calanoida	f:Nitrosopumilaceae	0.408375	undirected
o:Calanoida	f:Leegaardiellidae	0.261049	undirected
o:Calanoida	f:Rhaphoneidaceae	0.461773	undirected
o:Calanoida	f:Tovelliaceae	0.415767	undirected
o:Calanoida	f:Stokesiidae	0.383146	undirected
o:Calanoida	f:Cirratulidae	0.463221	undirected
o:Calanoida	f:Crypthecodiniaceae	0.518484	undirected
o:Calanoida	f:Syndiniaceae	0.507611	undirected
o:Calanoida	f:Ellobiopsidae	0.519223	undirected
o:Calanoida	o:Chaunacanthida	0.532977	undirected
o:Calanoida	c:Polycystinea	0.50291	undirected
o:Calanoida	c:Acantharea	0.354013	undirected
o:Calanoida	c:Maxillopoda	0.339518	undirected
o:Calanoida	f:Trimyemidae	0.357155	undirected
o:Calanoida	f:Spongodiscidae	0.492556	undirected
o:Calanoida	f:Gigartacontidae	0.430453	undirected
o:Calanoida	f:Hexalaspididae	0.392271	undirected
f:Palaemonidae	f:Rhodospirillaceae	0.494891	undirected
f:Palaemonidae	f:Otariidae	0.492095	undirected
f:Palaemonidae	c:Candidatus Thalassoarchaea	0.436422	undirected
f:Palaemonidae	f:Carangidae	0.494293	undirected
f:Palaemonidae	f:Idiomarinaceae	0.413901	undirected
f:Palaemonidae	f:Metridinidae	0.499256	undirected
f:Palaemonidae	f:Chlamydodontidae	0.428102	undirected
f:Palaemonidae	f:Goniodomataceae	0.501476	undirected
f:Palaemonidae	f:Coriolaceae	0.318661	undirected
f:Palaemonidae	f:Leegaardiellidae	0.311617	undirected
f:Palaemonidae	f:Rhaphoneidaceae	0.329564	undirected
f:Palaemonidae	f:Paulinellidae	0.301628	undirected
f:Palaemonidae	o:Sporidiobolales	0.392221	undirected
f:Palaemonidae	f:Tovelliaceae	0.368035	undirected
f:Palaemonidae	f:Stokesiidae	0.398329	undirected
f:Palaemonidae	f:Cirratulidae	0.452084	undirected
f:Palaemonidae	f:Crypthecodiniaceae	0.474876	undirected
f:Palaemonidae	f:Syndiniaceae	0.412362	undirected
f:Palaemonidae	f:Ellobiopsidae	0.469934	undirected
f:Palaemonidae	o:Chaunacanthida	0.426816	undirected
f:Palaemonidae	c:Polycystinea	0.493668	undirected
f:Palaemonidae	c:Acantharea	0.330092	undirected
f:Palaemonidae	c:Maxillopoda	0.244896	undirected
f:Palaemonidae	f:Foettingeriidae	0.242843	undirected
f:Palaemonidae	f:Trimyemidae	0.349465	undirected
f:Palaemonidae	f:Spongodiscidae	0.409463	undirected
f:Palaemonidae	f:Gigartacontidae	0.512837	undirected
f:Palaemonidae	f:Hexalaspididae	0.405298	undirected
f:Alcanivoracaceae	f:Salinisphaeraceae	0.290972	undirected
f:Alcanivoracaceae	f:Vibrionaceae	0.216371	undirected
f:Alcanivoracaceae	c:Colpodea	0.235289	undirected
f:Alcanivoracaceae	o:Ichthyophonida	0.201994	undirected
f:Dictyonellidae	f:Scombridae	0.643458	undirected
f:Dictyonellidae	f:Embiotocidae	0.666957	undirected
f:Dictyonellidae	f:Chlamydomonadaceae	0.480722	undirected
f:Dictyonellidae	f:Argonautidae	0.261129	undirected
f:Dictyonellidae	f:Lophodiniaceae	0.266313	undirected
f:Planctomycetaceae	f:Rhodospirillaceae	0.367382	undirected
f:Planctomycetaceae	f:Otariidae	0.376554	undirected
f:Planctomycetaceae	c:Candidatus Thalassoarchaea	0.321475	undirected
f:Planctomycetaceae	f:Carangidae	0.371837	undirected
f:Planctomycetaceae	f:Metridinidae	0.366519	undirected
f:Planctomycetaceae	f:Chlamydodontidae	0.203289	undirected
f:Planctomycetaceae	f:Goniodomataceae	0.36396	undirected
f:Planctomycetaceae	f:Cyclopidae	0.230659	undirected
f:Planctomycetaceae	f:Coriolaceae	0.277452	undirected
f:Planctomycetaceae	f:Nitrosopumilaceae	0.430161	undirected
f:Planctomycetaceae	f:Rhaphoneidaceae	0.379654	undirected
f:Planctomycetaceae	f:Tovelliaceae	0.306463	undirected
f:Planctomycetaceae	f:Stokesiidae	0.274103	undirected
f:Planctomycetaceae	f:Cirratulidae	0.346338	undirected
f:Planctomycetaceae	f:Crypthecodiniaceae	0.393285	undirected
f:Planctomycetaceae	f:Syndiniaceae	0.399149	undirected
f:Planctomycetaceae	f:Ellobiopsidae	0.395921	undirected
f:Planctomycetaceae	o:Chaunacanthida	0.427501	undirected
f:Planctomycetaceae	c:Polycystinea	0.369464	undirected
f:Planctomycetaceae	c:Acantharea	0.255707	undirected
f:Planctomycetaceae	c:Maxillopoda	0.275692	undirected
f:Planctomycetaceae	f:Trimyemidae	0.258373	undirected
f:Planctomycetaceae	f:Spongodiscidae	0.37761	undirected
f:Planctomycetaceae	f:Gigartacontidae	0.310027	undirected
f:Planctomycetaceae	f:Hexalaspididae	0.279511	undirected
f:Rhodospirillaceae	f:Methylobacteriaceae	0.603449	undirected
f:Rhodospirillaceae	f:Otariidae	0.755101	undirected
f:Rhodospirillaceae	c:Candidatus Thalassoarchaea	0.751213	undirected
f:Rhodospirillaceae	f:Clausocalanidae	0.238802	undirected
f:Rhodospirillaceae	f:Carangidae	0.754685	undirected
f:Rhodospirillaceae	f:Idiomarinaceae	0.707766	undirected
f:Rhodospirillaceae	f:Metridinidae	0.755165	undirected
f:Rhodospirillaceae	f:Chlamydodontidae	0.725589	undirected
f:Rhodospirillaceae	f:Goniodomataceae	0.754843	undirected
f:Rhodospirillaceae	f:Duboscquellidae	0.228588	undirected
f:Rhodospirillaceae	f:Nephtyidae	0.605626	undirected
f:Rhodospirillaceae	f:Eimeriidae	0.608881	undirected
f:Rhodospirillaceae	f:Cyclopidae	0.685977	undirected
f:Rhodospirillaceae	o:Pelagomonadales	0.227521	undirected
f:Rhodospirillaceae	f:Coriolaceae	0.705885	undirected
f:Rhodospirillaceae	f:Nitrosopumilaceae	0.657423	undirected
f:Rhodospirillaceae	f:Leegaardiellidae	0.671492	undirected
f:Rhodospirillaceae	f:Rhaphoneidaceae	0.735419	undirected
f:Rhodospirillaceae	f:Paulinellidae	0.623799	undirected
f:Rhodospirillaceae	f:Picomonadidae	0.50231	undirected
f:Rhodospirillaceae	f:Tovelliaceae	0.734693	undirected
f:Rhodospirillaceae	f:Stokesiidae	0.750455	undirected
f:Rhodospirillaceae	f:Cirratulidae	0.749851	undirected
f:Rhodospirillaceae	f:Crypthecodiniaceae	0.753897	undirected
f:Rhodospirillaceae	f:Syndiniaceae	0.74854	undirected
f:Rhodospirillaceae	f:Ellobiopsidae	0.753503	undirected
f:Rhodospirillaceae	o:Chaunacanthida	0.749579	undirected
f:Rhodospirillaceae	c:Polycystinea	0.754378	undirected
f:Rhodospirillaceae	c:Acantharea	0.708454	undirected
f:Rhodospirillaceae	f:Temoridae	0.464226	undirected
f:Rhodospirillaceae	o:Ichthyophonida	0.639698	undirected
f:Rhodospirillaceae	c:Maxillopoda	0.708563	undirected
f:Rhodospirillaceae	f:Trimyemidae	0.764936	undirected
f:Rhodospirillaceae	f:Spongodiscidae	0.746981	undirected
f:Rhodospirillaceae	f:Gigartacontidae	0.746155	undirected
f:Rhodospirillaceae	f:Hexalaspididae	0.718608	undirected
o:Verrucomicrobiales	f:Chytriodiniaceae	0.265814	undirected
o:Verrucomicrobiales	f:Litonotidae	0.255599	undirected
f:Salinisphaeraceae	c:Colpodea	0.443206	undirected
f:Methylobacteriaceae	f:Otariidae	0.603235	undirected
f:Methylobacteriaceae	c:Candidatus Thalassoarchaea	0.536975	undirected
f:Methylobacteriaceae	f:Carangidae	0.603889	undirected
f:Methylobacteriaceae	f:Idiomarinaceae	0.353416	undirected
f:Methylobacteriaceae	f:Metridinidae	0.600368	undirected
f:Methylobacteriaceae	f:Chlamydodontidae	0.383991	undirected
f:Methylobacteriaceae	f:Goniodomataceae	0.600853	undirected
f:Methylobacteriaceae	f:Nephtyidae	0.217165	undirected
f:Methylobacteriaceae	f:Cyclopidae	0.21276	undirected
f:Methylobacteriaceae	f:Coriolaceae	0.418032	undirected
f:Methylobacteriaceae	f:Nitrosopumilaceae	0.282227	undirected
f:Methylobacteriaceae	f:Leegaardiellidae	0.339411	undirected
f:Methylobacteriaceae	f:Rhaphoneidaceae	0.524839	undirected
f:Methylobacteriaceae	f:Tovelliaceae	0.485527	undirected
f:Methylobacteriaceae	f:Stokesiidae	0.465639	undirected
f:Methylobacteriaceae	f:Cirratulidae	0.577822	undirected
f:Methylobacteriaceae	f:Crypthecodiniaceae	0.591795	undirected
f:Methylobacteriaceae	f:Syndiniaceae	0.53492	undirected
f:Methylobacteriaceae	f:Ellobiopsidae	0.587635	undirected
f:Methylobacteriaceae	o:Chaunacanthida	0.579663	undirected
f:Methylobacteriaceae	c:Polycystinea	0.607167	undirected
f:Methylobacteriaceae	c:Acantharea	0.417724	undirected
f:Methylobacteriaceae	c:Maxillopoda	0.32758	undirected
f:Methylobacteriaceae	f:Trimyemidae	0.431095	undirected
f:Methylobacteriaceae	f:Spongodiscidae	0.544735	undirected
f:Methylobacteriaceae	f:Gigartacontidae	0.53561	undirected
f:Methylobacteriaceae	f:Hexalaspididae	0.488854	undirected
f:Scombridae	f:Embiotocidae	0.635427	undirected
f:Scombridae	f:Chlamydomonadaceae	0.518736	undirected
f:Scombridae	f:Argonautidae	0.241655	undirected
f:Scombridae	f:Litonotidae	0.236626	undirected
f:Scombridae	f:Lophodiniaceae	0.307699	undirected
f:Nitrosomonadaceae	f:Corycaeidae	0.216794	undirected
f:Nitrosomonadaceae	o:Blastodiniales	0.226042	undirected
f:Otariidae	c:Candidatus Thalassoarchaea	0.744279	undirected
f:Otariidae	f:Clausocalanidae	0.238817	undirected
f:Otariidae	f:Carangidae	0.752783	undirected
f:Otariidae	f:Idiomarinaceae	0.702092	undirected
f:Otariidae	f:Metridinidae	0.750724	undirected
f:Otariidae	f:Chlamydodontidae	0.718055	undirected
f:Otariidae	f:Goniodomataceae	0.750343	undirected
f:Otariidae	f:Duboscquellidae	0.226594	undirected
f:Otariidae	f:Nephtyidae	0.601946	undirected
f:Otariidae	f:Eimeriidae	0.606172	undirected
f:Otariidae	f:Cyclopidae	0.68175	undirected
f:Otariidae	o:Pelagomonadales	0.221268	undirected
f:Otariidae	f:Coriolaceae	0.69986	undirected
f:Otariidae	f:Nitrosopumilaceae	0.657923	undirected
f:Otariidae	f:Leegaardiellidae	0.667351	undirected
f:Otariidae	f:Rhaphoneidaceae	0.73248	undirected
f:Otariidae	f:Paulinellidae	0.620437	undirected
f:Otariidae	f:Picomonadidae	0.499207	undirected
f:Otariidae	f:Tovelliaceae	0.72773	undirected
f:Otariidae	f:Stokesiidae	0.742511	undirected
f:Otariidae	f:Cirratulidae	0.746175	undirected
f:Otariidae	f:Crypthecodiniaceae	0.750019	undirected
f:Otariidae	f:Syndiniaceae	0.744159	undirected
f:Otariidae	f:Ellobiopsidae	0.749723	undirected
f:Otariidae	o:Chaunacanthida	0.746717	undirected
f:Otariidae	c:Polycystinea	0.751824	undirected
f:Otariidae	c:Acantharea	0.701783	undirected
f:Otariidae	f:Temoridae	0.463241	undirected
f:Otariidae	o:Ichthyophonida	0.633635	undirected
f:Otariidae	c:Maxillopoda	0.706325	undirected
f:Otariidae	f:Trimyemidae	0.761459	undirected
f:Otariidae	f:Spongodiscidae	0.741346	undirected
f:Otariidae	f:Gigartacontidae	0.741721	undirected
f:Otariidae	f:Hexalaspididae	0.714039	undirected
f:Vibrionaceae	c:Colpodea	0.208338	undirected
c:Candidatus Thalassoarchaea	f:Clausocalanidae	0.218983	undirected
c:Candidatus Thalassoarchaea	f:Carangidae	0.746598	undirected
c:Candidatus Thalassoarchaea	f:Idiomarinaceae	0.642528	undirected
c:Candidatus Thalassoarchaea	f:Metridinidae	0.741936	undirected
c:Candidatus Thalassoarchaea	f:Chlamydodontidae	0.671745	undirected
c:Candidatus Thalassoarchaea	f:Goniodomataceae	0.742113	undirected
c:Candidatus Thalassoarchaea	f:Duboscquellidae	0.221583	undirected
c:Candidatus Thalassoarchaea	f:Nephtyidae	0.566166	undirected
c:Candidatus Thalassoarchaea	f:Eimeriidae	0.584055	undirected
c:Candidatus Thalassoarchaea	f:Cyclopidae	0.657566	undirected
c:Candidatus Thalassoarchaea	o:Pelagomonadales	0.242735	undirected
c:Candidatus Thalassoarchaea	f:Coriolaceae	0.669272	undirected
c:Candidatus Thalassoarchaea	f:Nitrosopumilaceae	0.606909	undirected
c:Candidatus Thalassoarchaea	f:Leegaardiellidae	0.621657	undirected
c:Candidatus Thalassoarchaea	f:Rhaphoneidaceae	0.672037	undirected
c:Candidatus Thalassoarchaea	f:Paulinellidae	0.563239	undirected
c:Candidatus Thalassoarchaea	f:Picomonadidae	0.475009	undirected
c:Candidatus Thalassoarchaea	f:Tovelliaceae	0.69389	undirected
c:Candidatus Thalassoarchaea	f:Stokesiidae	0.704261	undirected
c:Candidatus Thalassoarchaea	f:Cirratulidae	0.682014	undirected
c:Candidatus Thalassoarchaea	f:Crypthecodiniaceae	0.728032	undirected
c:Candidatus Thalassoarchaea	f:Syndiniaceae	0.694275	undirected
c:Candidatus Thalassoarchaea	f:Ellobiopsidae	0.722437	undirected
c:Candidatus Thalassoarchaea	o:Chaunacanthida	0.684519	undirected
c:Candidatus Thalassoarchaea	c:Polycystinea	0.745535	undirected
c:Candidatus Thalassoarchaea	c:Acantharea	0.67195	undirected
c:Candidatus Thalassoarchaea	f:Temoridae	0.412205	undirected
c:Candidatus Thalassoarchaea	o:Ichthyophonida	0.5796	undirected
c:Candidatus Thalassoarchaea	c:Maxillopoda	0.660007	undirected
c:Candidatus Thalassoarchaea	f:Trimyemidae	0.695247	undirected
c:Candidatus Thalassoarchaea	f:Spongodiscidae	0.698296	undirected
c:Candidatus Thalassoarchaea	f:Gigartacontidae	0.680476	undirected
c:Candidatus Thalassoarchaea	f:Hexalaspididae	0.66482	undirected
f:Mesodiniidae	c:Colpodea	0.264875	undirected
f:Corycaeidae	o:Blastodiniales	0.668845	undirected
f:Corycaeidae	f:Acanthoecidae	0.407139	undirected
f:Clausocalanidae	f:Carangidae	0.244116	undirected
f:Clausocalanidae	f:Metridinidae	0.238668	undirected
f:Clausocalanidae	f:Goniodomataceae	0.239688	undirected
f:Clausocalanidae	f:Nephtyidae	0.451031	undirected
f:Clausocalanidae	f:Coriolaceae	0.30039	undirected
f:Clausocalanidae	f:Leegaardiellidae	0.420649	undirected
f:Clausocalanidae	f:Picomonadidae	0.407879	undirected
f:Clausocalanidae	f:Tovelliaceae	0.241335	undirected
f:Clausocalanidae	f:Crypthecodiniaceae	0.228572	undirected
f:Clausocalanidae	f:Ellobiopsidae	0.225824	undirected
f:Clausocalanidae	c:Polycystinea	0.247157	undirected
f:Clausocalanidae	c:Acantharea	0.313652	undirected
f:Clausocalanidae	f:Spongodiscidae	0.209637	undirected
f:Clausocalanidae	f:Gigartacontidae	0.211712	undirected
f:Clausocalanidae	f:Hexalaspididae	0.377497	undirected
f:Carangidae	f:Idiomarinaceae	0.704479	undirected
f:Carangidae	f:Metridinidae	0.752814	undirected
f:Carangidae	f:Chlamydodontidae	0.720559	undirected
f:Carangidae	f:Goniodomataceae	0.752468	undirected
f:Carangidae	f:Duboscquellidae	0.22983	undirected
f:Carangidae	f:Nephtyidae	0.607741	undirected
f:Carangidae	f:Eimeriidae	0.608902	undirected
f:Carangidae	f:Cyclopidae	0.681001	undirected
f:Carangidae	o:Pelagomonadales	0.222595	undirected
f:Carangidae	f:Coriolaceae	0.70289	undirected
f:Carangidae	f:Nitrosopumilaceae	0.6563	undirected
f:Carangidae	f:Leegaardiellidae	0.672138	undirected
f:Carangidae	f:Rhaphoneidaceae	0.733463	undirected
f:Carangidae	f:Paulinellidae	0.6246	undirected
f:Carangidae	f:Picomonadidae	0.505807	undirected
f:Carangidae	f:Tovelliaceae	0.730274	undirected
f:Carangidae	f:Stokesiidae	0.744675	undirected
f:Carangidae	f:Cirratulidae	0.748034	undirected
f:Carangidae	f:Crypthecodiniaceae	0.751776	undirected
f:Carangidae	f:Syndiniaceae	0.745373	undirected
f:Carangidae	f:Ellobiopsidae	0.751424	undirected
f:Carangidae	o:Chaunacanthida	0.747976	undirected
f:Carangidae	c:Polycystinea	0.752086	undirected
f:Carangidae	c:Acantharea	0.705199	undirected
f:Carangidae	f:Temoridae	0.46377	undirected
f:Carangidae	o:Ichthyophonida	0.635818	undirected
f:Carangidae	c:Maxillopoda	0.707831	undirected
f:Carangidae	f:Trimyemidae	0.763368	undirected
f:Carangidae	f:Spongodiscidae	0.743016	undirected
f:Carangidae	f:Gigartacontidae	0.743933	undirected
f:Carangidae	f:Hexalaspididae	0.717684	undirected
c:Cryptophyta	o:Pelagomonadales	0.207498	undirected
c:Cryptophyta	f:Amphilithiidae	0.302697	undirected
c:Cryptophyta	f:Eunotiaceae	0.281721	undirected
c:Cryptophyta	f:Goniomonadaceae	0.367281	undirected
f:Idiomarinaceae	f:Metridinidae	0.704339	undirected
f:Idiomarinaceae	f:Chlamydodontidae	0.516911	undirected
f:Idiomarinaceae	f:Goniodomataceae	0.705562	undirected
f:Idiomarinaceae	f:Nephtyidae	0.341161	undirected
f:Idiomarinaceae	f:Eimeriidae	0.31865	undirected
f:Idiomarinaceae	f:Cyclopidae	0.373768	undirected
f:Idiomarinaceae	f:Coriolaceae	0.481917	undirected
f:Idiomarinaceae	f:Nitrosopumilaceae	0.36046	undirected
f:Idiomarinaceae	f:Leegaardiellidae	0.413388	undirected
f:Idiomarinaceae	f:Rhaphoneidaceae	0.482425	undirected
f:Idiomarinaceae	f:Paulinellidae	0.426439	undirected
f:Idiomarinaceae	o:Sporidiobolales	0.219599	undirected
f:Idiomarinaceae	f:Picomonadidae	0.26887	undirected
f:Idiomarinaceae	f:Tovelliaceae	0.549124	undirected
f:Idiomarinaceae	f:Stokesiidae	0.574697	undirected
f:Idiomarinaceae	f:Cirratulidae	0.615587	undirected
f:Idiomarinaceae	f:Crypthecodiniaceae	0.681668	undirected
f:Idiomarinaceae	f:Syndiniaceae	0.606717	undirected
f:Idiomarinaceae	f:Ellobiopsidae	0.675378	undirected
f:Idiomarinaceae	o:Chaunacanthida	0.61817	undirected
f:Idiomarinaceae	c:Polycystinea	0.703247	undirected
f:Idiomarinaceae	c:Acantharea	0.492127	undirected
f:Idiomarinaceae	f:Temoridae	0.284085	undirected
f:Idiomarinaceae	o:Ichthyophonida	0.516188	undirected
f:Idiomarinaceae	c:Maxillopoda	0.397479	undirected
f:Idiomarinaceae	f:Trimyemidae	0.507415	undirected
f:Idiomarinaceae	f:Spongodiscidae	0.607248	undirected
f:Idiomarinaceae	f:Gigartacontidae	0.653298	undirected
f:Idiomarinaceae	f:Hexalaspididae	0.577954	undirected
f:Metridinidae	f:Chlamydodontidae	0.719284	undirected
f:Metridinidae	f:Goniodomataceae	0.749099	undirected
f:Metridinidae	f:Duboscquellidae	0.224479	undirected
f:Metridinidae	f:Nephtyidae	0.599587	undirected
f:Metridinidae	f:Eimeriidae	0.599352	undirected
f:Metridinidae	f:Cyclopidae	0.674051	undirected
f:Metridinidae	o:Pelagomonadales	0.219315	undirected
f:Metridinidae	f:Coriolaceae	0.695555	undirected
f:Metridinidae	f:Nitrosopumilaceae	0.650168	undirected
f:Metridinidae	f:Leegaardiellidae	0.665819	undirected
f:Metridinidae	f:Rhaphoneidaceae	0.728962	undirected
f:Metridinidae	f:Paulinellidae	0.62388	undirected
f:Metridinidae	f:Picomonadidae	0.496724	undirected
f:Metridinidae	f:Tovelliaceae	0.724177	undirected
f:Metridinidae	f:Stokesiidae	0.740722	undirected
f:Metridinidae	f:Cirratulidae	0.744719	undirected
f:Metridinidae	f:Crypthecodiniaceae	0.747523	undirected
f:Metridinidae	f:Syndiniaceae	0.740386	undirected
f:Metridinidae	f:Ellobiopsidae	0.747132	undirected
f:Metridinidae	o:Chaunacanthida	0.743567	undirected
f:Metridinidae	c:Polycystinea	0.751904	undirected
f:Metridinidae	c:Acantharea	0.698119	undirected
f:Metridinidae	f:Temoridae	0.462339	undirected
f:Metridinidae	o:Ichthyophonida	0.636114	undirected
f:Metridinidae	c:Maxillopoda	0.700602	undirected
f:Metridinidae	f:Trimyemidae	0.759638	undirected
f:Metridinidae	f:Spongodiscidae	0.737648	undirected
f:Metridinidae	f:Gigartacontidae	0.741327	undirected
f:Metridinidae	f:Hexalaspididae	0.711827	undirected
f:Hartmannellidae	f:Urocentridae	0.26769	undirected
f:Chlamydodontidae	f:Goniodomataceae	0.720358	undirected
f:Chlamydodontidae	f:Nephtyidae	0.382549	undirected
f:Chlamydodontidae	f:Eimeriidae	0.374425	undirected
f:Chlamydodontidae	f:Cyclopidae	0.439878	undirected
f:Chlamydodontidae	f:Coriolaceae	0.521217	undirected
f:Chlamydodontidae	f:Nitrosopumilaceae	0.410054	undirected
f:Chlamydodontidae	f:Leegaardiellidae	0.439088	undirected
f:Chlamydodontidae	f:Rhaphoneidaceae	0.501421	undirected
f:Chlamydodontidae	f:Paulinellidae	0.457498	undirected
f:Chlamydodontidae	o:Sporidiobolales	0.225986	undirected
f:Chlamydodontidae	f:Picomonadidae	0.307949	undirected
f:Chlamydodontidae	f:Tovelliaceae	0.590175	undirected
f:Chlamydodontidae	f:Stokesiidae	0.599325	undirected
f:Chlamydodontidae	f:Cirratulidae	0.62732	undirected
f:Chlamydodontidae	f:Crypthecodiniaceae	0.698381	undirected
f:Chlamydodontidae	f:Syndiniaceae	0.63498	undirected
f:Chlamydodontidae	f:Ellobiopsidae	0.692197	undirected
f:Chlamydodontidae	o:Chaunacanthida	0.635045	undirected
f:Chlamydodontidae	c:Polycystinea	0.719497	undirected
f:Chlamydodontidae	c:Acantharea	0.53112	undirected
f:Chlamydodontidae	f:Temoridae	0.29014	undirected
f:Chlamydodontidae	o:Ichthyophonida	0.47805	undirected
f:Chlamydodontidae	c:Maxillopoda	0.446664	undirected
f:Chlamydodontidae	f:Trimyemidae	0.51397	undirected
f:Chlamydodontidae	f:Spongodiscidae	0.644003	undirected
f:Chlamydodontidae	f:Gigartacontidae	0.661892	undirected
f:Chlamydodontidae	f:Hexalaspididae	0.600379	undirected
f:Goniodomataceae	f:Duboscquellidae	0.224923	undirected
f:Goniodomataceae	f:Nephtyidae	0.600337	undirected
f:Goniodomataceae	f:Eimeriidae	0.598363	undirected
f:Goniodomataceae	f:Cyclopidae	0.672311	undirected
f:Goniodomataceae	o:Pelagomonadales	0.219394	undirected
f:Goniodomataceae	f:Coriolaceae	0.695383	undirected
f:Goniodomataceae	f:Nitrosopumilaceae	0.648555	undirected
f:Goniodomataceae	f:Leegaardiellidae	0.666555	undirected
f:Goniodomataceae	f:Rhaphoneidaceae	0.728823	undirected
f:Goniodomataceae	f:Paulinellidae	0.625601	undirected
f:Goniodomataceae	f:Picomonadidae	0.497619	undirected
f:Goniodomataceae	f:Tovelliaceae	0.724158	undirected
f:Goniodomataceae	f:Stokesiidae	0.741028	undirected
f:Goniodomataceae	f:Cirratulidae	0.745044	undirected
f:Goniodomataceae	f:Crypthecodiniaceae	0.74745	undirected
f:Goniodomataceae	f:Syndiniaceae	0.739938	undirected
f:Goniodomataceae	f:Ellobiopsidae	0.747025	undirected
f:Goniodomataceae	o:Chaunacanthida	0.743312	undirected
f:Goniodomataceae	c:Polycystinea	0.751595	undirected
f:Goniodomataceae	c:Acantharea	0.698181	undirected
f:Goniodomataceae	f:Temoridae	0.46109	undirected
f:Goniodomataceae	o:Ichthyophonida	0.637339	undirected
f:Goniodomataceae	c:Maxillopoda	0.699544	undirected
f:Goniodomataceae	f:Trimyemidae	0.75955	undirected
f:Goniodomataceae	f:Spongodiscidae	0.737388	undirected
f:Goniodomataceae	f:Gigartacontidae	0.741843	undirected
f:Goniodomataceae	f:Hexalaspididae	0.712193	undirected
f:Duboscquellidae	f:Nephtyidae	0.278023	undirected
f:Duboscquellidae	f:Coriolaceae	0.269801	undirected
f:Duboscquellidae	f:Leegaardiellidae	0.277838	undirected
f:Duboscquellidae	f:Picomonadidae	0.232345	undirected
f:Duboscquellidae	f:Tovelliaceae	0.239903	undirected
f:Duboscquellidae	f:Crypthecodiniaceae	0.219804	undirected
f:Duboscquellidae	f:Syndiniaceae	0.200851	undirected
f:Duboscquellidae	f:Ellobiopsidae	0.217765	undirected
f:Duboscquellidae	c:Polycystinea	0.232006	undirected
f:Duboscquellidae	c:Acantharea	0.273723	undirected
f:Duboscquellidae	f:Spongodiscidae	0.22051	undirected
f:Duboscquellidae	f:Hexalaspididae	0.29401	undirected
o:Blastodiniales	f:Acanthoecidae	0.432654	undirected
f:Embiotocidae	f:Chlamydomonadaceae	0.336372	undirected
f:Embiotocidae	f:Argonautidae	0.26909	undirected
f:Nephtyidae	f:Eimeriidae	0.398641	undirected
f:Nephtyidae	f:Cyclopidae	0.272428	undirected
f:Nephtyidae	f:Coriolaceae	0.573863	undirected
f:Nephtyidae	f:Nitrosopumilaceae	0.24211	undirected
f:Nephtyidae	f:Leegaardiellidae	0.563306	undirected
f:Nephtyidae	f:Rhaphoneidaceae	0.40308	undirected
f:Nephtyidae	f:Paulinellidae	0.328737	undirected
f:Nephtyidae	f:Picomonadidae	0.519254	undirected
f:Nephtyidae	f:Tovelliaceae	0.55597	undirected
f:Nephtyidae	f:Stokesiidae	0.472999	undirected
f:Nephtyidae	f:Cirratulidae	0.503909	undirected
f:Nephtyidae	f:Crypthecodiniaceae	0.585464	undirected
f:Nephtyidae	f:Syndiniaceae	0.528593	undirected
f:Nephtyidae	f:Ellobiopsidae	0.580312	undirected
f:Nephtyidae	o:Chaunacanthida	0.525379	undirected
f:Nephtyidae	c:Polycystinea	0.609706	undirected
f:Nephtyidae	c:Acantharea	0.584736	undirected
f:Nephtyidae	o:Ichthyophonida	0.220459	undirected
f:Nephtyidae	c:Maxillopoda	0.415419	undirected
f:Nephtyidae	f:Trimyemidae	0.423603	undirected
f:Nephtyidae	f:Spongodiscidae	0.553089	undirected
f:Nephtyidae	f:Gigartacontidae	0.528134	undirected
f:Nephtyidae	f:Hexalaspididae	0.656662	undirected
f:Eimeriidae	f:Cyclopidae	0.287968	undirected
f:Eimeriidae	f:Coriolaceae	0.60355	undirected
f:Eimeriidae	f:Nitrosopumilaceae	0.263848	undirected
f:Eimeriidae	f:Leegaardiellidae	0.49666	undirected
f:Eimeriidae	f:Rhaphoneidaceae	0.419605	undirected
f:Eimeriidae	f:Paulinellidae	0.222793	undirected
f:Eimeriidae	f:Picomonadidae	0.290555	undirected
f:Eimeriidae	f:Tovelliaceae	0.5839	undirected
f:Eimeriidae	f:Stokesiidae	0.493405	undirected
f:Eimeriidae	f:Cirratulidae	0.49464	undirected
f:Eimeriidae	f:Crypthecodiniaceae	0.601192	undirected
f:Eimeriidae	f:Syndiniaceae	0.580564	undirected
f:Eimeriidae	f:Ellobiopsidae	0.598379	undirected
f:Eimeriidae	o:Chaunacanthida	0.547703	undirected
f:Eimeriidae	c:Polycystinea	0.607233	undirected
f:Eimeriidae	c:Acantharea	0.59714	undirected
f:Eimeriidae	c:Maxillopoda	0.470026	undirected
f:Eimeriidae	f:Trimyemidae	0.421171	undirected
f:Eimeriidae	f:Spongodiscidae	0.597791	undirected
f:Eimeriidae	f:Gigartacontidae	0.515856	undirected
f:Eimeriidae	f:Hexalaspididae	0.617358	undirected
f:Cyclopidae	f:Coriolaceae	0.575278	undirected
f:Cyclopidae	f:Nitrosopumilaceae	0.338838	undirected
f:Cyclopidae	f:Leegaardiellidae	0.403069	undirected
f:Cyclopidae	f:Rhaphoneidaceae	0.508186	undirected
f:Cyclopidae	f:Paulinellidae	0.201243	undirected
f:Cyclopidae	f:Tovelliaceae	0.621482	undirected
f:Cyclopidae	f:Stokesiidae	0.577682	undirected
f:Cyclopidae	f:Cirratulidae	0.573803	undirected
f:Cyclopidae	f:Crypthecodiniaceae	0.680475	undirected
f:Cyclopidae	f:Syndiniaceae	0.675058	undirected
f:Cyclopidae	f:Ellobiopsidae	0.678172	undirected
f:Cyclopidae	o:Chaunacanthida	0.636563	undirected
f:Cyclopidae	c:Polycystinea	0.676949	undirected
f:Cyclopidae	c:Acantharea	0.565003	undirected
f:Cyclopidae	c:Maxillopoda	0.467459	undirected
f:Cyclopidae	f:Trimyemidae	0.479283	undirected
f:Cyclopidae	f:Spongodiscidae	0.68226	undirected
f:Cyclopidae	f:Gigartacontidae	0.58549	undirected
f:Cyclopidae	f:Hexalaspididae	0.574563	undirected
o:Pelagomonadales	f:Coriolaceae	0.237298	undirected
o:Pelagomonadales	f:Amphilithiidae	0.24063	undirected
o:Pelagomonadales	f:Tovelliaceae	0.252327	undirected
o:Pelagomonadales	f:Stokesiidae	0.217492	undirected
o:Pelagomonadales	f:Crypthecodiniaceae	0.216313	undirected
o:Pelagomonadales	f:Syndiniaceae	0.220262	undirected
o:Pelagomonadales	f:Ellobiopsidae	0.214659	undirected
o:Pelagomonadales	c:Polycystinea	0.222525	undirected
o:Pelagomonadales	c:Acantharea	0.242343	undirected
o:Pelagomonadales	f:Spongodiscidae	0.24304	undirected
o:Pelagomonadales	f:Hexalaspididae	0.212512	undirected
f:Coriolaceae	f:Nitrosopumilaceae	0.510483	undirected
f:Coriolaceae	f:Leegaardiellidae	0.574698	undirected
f:Coriolaceae	f:Rhaphoneidaceae	0.539394	undirected
f:Coriolaceae	f:Paulinellidae	0.477471	undirected
f:Coriolaceae	f:Picomonadidae	0.53787	undirected
f:Coriolaceae	f:Tovelliaceae	0.633677	undirected
f:Coriolaceae	f:Stokesiidae	0.578101	undirected
f:Coriolaceae	f:Cirratulidae	0.591332	undirected
f:Coriolaceae	f:Crypthecodiniaceae	0.686861	undirected
f:Coriolaceae	f:Syndiniaceae	0.64538	undirected
f:Coriolaceae	f:Ellobiopsidae	0.682085	undirected
f:Coriolaceae	o:Chaunacanthida	0.627726	undirected
f:Coriolaceae	c:Polycystinea	0.702192	undirected
f:Coriolaceae	c:Acantharea	0.607082	undirected
f:Coriolaceae	f:Temoridae	0.311255	undirected
f:Coriolaceae	o:Ichthyophonida	0.411851	undirected
f:Coriolaceae	c:Maxillopoda	0.592736	undirected
f:Coriolaceae	f:Trimyemidae	0.555281	undirected
f:Coriolaceae	f:Spongodiscidae	0.665316	undirected
f:Coriolaceae	f:Gigartacontidae	0.610179	undirected
f:Coriolaceae	f:Hexalaspididae	0.651141	undirected
f:Nitrosopumilaceae	f:Leegaardiellidae	0.369228	undirected
f:Nitrosopumilaceae	f:Rhaphoneidaceae	0.528203	undirected
f:Nitrosopumilaceae	f:Paulinellidae	0.205615	undirected
f:Nitrosopumilaceae	f:Tovelliaceae	0.565153	undirected
f:Nitrosopumilaceae	f:Stokesiidae	0.529033	undirected
f:Nitrosopumilaceae	f:Cirratulidae	0.578592	undirected
f:Nitrosopumilaceae	f:Crypthecodiniaceae	0.658449	undirected
f:Nitrosopumilaceae	f:Syndiniaceae	0.637995	undirected
f:Nitrosopumilaceae	f:Ellobiopsidae	0.656617	undirected
f:Nitrosopumilaceae	o:Chaunacanthida	0.636999	undirected
f:Nitrosopumilaceae	c:Polycystinea	0.654061	undirected
f:Nitrosopumilaceae	c:Acantharea	0.499444	undirected
f:Nitrosopumilaceae	c:Maxillopoda	0.425934	undirected
f:Nitrosopumilaceae	f:Trimyemidae	0.464485	undirected
f:Nitrosopumilaceae	f:Spongodiscidae	0.637383	undirected
f:Nitrosopumilaceae	f:Gigartacontidae	0.566943	undirected
f:Nitrosopumilaceae	f:Hexalaspididae	0.535453	undirected
f:Amphilithiidae	f:Goniomonadaceae	0.351617	undirected
f:Leegaardiellidae	f:Rhaphoneidaceae	0.456002	undirected
f:Leegaardiellidae	f:Paulinellidae	0.463576	undirected
f:Leegaardiellidae	f:Picomonadidae	0.570646	undirected
f:Leegaardiellidae	f:Tovelliaceae	0.58734	undirected
f:Leegaardiellidae	f:Stokesiidae	0.530105	undirected
f:Leegaardiellidae	f:Cirratulidae	0.568543	undirected
f:Leegaardiellidae	f:Crypthecodiniaceae	0.649783	undirected
f:Leegaardiellidae	f:Syndiniaceae	0.58695	undirected
f:Leegaardiellidae	f:Ellobiopsidae	0.644189	undirected
f:Leegaardiellidae	o:Chaunacanthida	0.58766	undirected
f:Leegaardiellidae	c:Polycystinea	0.673219	undirected
f:Leegaardiellidae	c:Acantharea	0.584884	undirected
f:Leegaardiellidae	f:Temoridae	0.252107	undirected
f:Leegaardiellidae	o:Ichthyophonida	0.35521	undirected
f:Leegaardiellidae	c:Maxillopoda	0.473538	undirected
f:Leegaardiellidae	f:Trimyemidae	0.474879	undirected
f:Leegaardiellidae	f:Spongodiscidae	0.605738	undirected
f:Leegaardiellidae	f:Gigartacontidae	0.594792	undirected
f:Leegaardiellidae	f:Hexalaspididae	0.661677	undirected
f:Rhaphoneidaceae	f:Paulinellidae	0.417187	undirected
f:Rhaphoneidaceae	f:Picomonadidae	0.323561	undirected
f:Rhaphoneidaceae	f:Tovelliaceae	0.607513	undirected
f:Rhaphoneidaceae	f:Stokesiidae	0.587413	undirected
f:Rhaphoneidaceae	f:Cirratulidae	0.651479	undirected
f:Rhaphoneidaceae	f:Crypthecodiniaceae	0.720044	undirected
f:Rhaphoneidaceae	f:Syndiniaceae	0.664346	undirected
f:Rhaphoneidaceae	f:Ellobiopsidae	0.715254	undirected
f:Rhaphoneidaceae	o:Chaunacanthida	0.678202	undirected
f:Rhaphoneidaceae	c:Polycystinea	0.733377	undirected
f:Rhaphoneidaceae	c:Acantharea	0.540829	undirected
f:Rhaphoneidaceae	f:Temoridae	0.312781	undirected
f:Rhaphoneidaceae	o:Ichthyophonida	0.419779	undirected
f:Rhaphoneidaceae	c:Maxillopoda	0.502532	undirected
f:Rhaphoneidaceae	f:Trimyemidae	0.54097	undirected
f:Rhaphoneidaceae	f:Spongodiscidae	0.672123	undirected
f:Rhaphoneidaceae	f:Gigartacontidae	0.648614	undirected
f:Rhaphoneidaceae	f:Hexalaspididae	0.608247	undirected
f:Paulinellidae	o:Sporidiobolales	0.239953	undirected
f:Paulinellidae	f:Picomonadidae	0.245708	undirected
f:Paulinellidae	f:Tovelliaceae	0.509063	undirected
f:Paulinellidae	f:Stokesiidae	0.492235	undirected
f:Paulinellidae	f:Cirratulidae	0.546126	undirected
f:Paulinellidae	f:Crypthecodiniaceae	0.600923	undirected
f:Paulinellidae	f:Syndiniaceae	0.530091	undirected
f:Paulinellidae	f:Ellobiopsidae	0.595102	undirected
f:Paulinellidae	o:Chaunacanthida	0.540785	undirected
f:Paulinellidae	c:Polycystinea	0.625219	undirected
f:Paulinellidae	c:Acantharea	0.490625	undirected
f:Paulinellidae	o:Ichthyophonida	0.218215	undirected
f:Paulinellidae	c:Maxillopoda	0.357736	undirected
f:Paulinellidae	f:Trimyemidae	0.441719	undirected
f:Paulinellidae	f:Spongodiscidae	0.538938	undirected
f:Paulinellidae	f:Gigartacontidae	0.592981	undirected
f:Paulinellidae	f:Hexalaspididae	0.579311	undirected
f:Chlamydomonadaceae	f:Litonotidae	0.405502	undirected
f:Chlamydomonadaceae	f:Lophodiniaceae	0.469152	undirected
o:Sporidiobolales	f:Foettingeriidae	0.375167	undirected
o:Sporidiobolales	f:Gigartacontidae	0.240463	undirected
f:Picomonadidae	f:Tovelliaceae	0.488932	undirected
f:Picomonadidae	f:Stokesiidae	0.387151	undirected
f:Picomonadidae	f:Cirratulidae	0.40932	undirected
f:Picomonadidae	f:Crypthecodiniaceae	0.484144	undirected
f:Picomonadidae	f:Syndiniaceae	0.435233	undirected
f:Picomonadidae	f:Ellobiopsidae	0.479618	undirected
f:Picomonadidae	o:Chaunacanthida	0.429025	undirected
f:Picomonadidae	c:Polycystinea	0.508645	undirected
f:Picomonadidae	c:Acantharea	0.549401	undirected
f:Picomonadidae	c:Maxillopoda	0.377159	undirected
f:Picomonadidae	f:Trimyemidae	0.345019	undirected
f:Picomonadidae	f:Spongodiscidae	0.464138	undirected
f:Picomonadidae	f:Gigartacontidae	0.432716	undirected
f:Picomonadidae	f:Hexalaspididae	0.615288	undirected
f:Tovelliaceae	f:Stokesiidae	0.633379	undirected
f:Tovelliaceae	f:Cirratulidae	0.622964	undirected
f:Tovelliaceae	f:Crypthecodiniaceae	0.713201	undirected
f:Tovelliaceae	f:Syndiniaceae	0.667966	undirected
f:Tovelliaceae	f:Ellobiopsidae	0.708016	undirected
f:Tovelliaceae	o:Chaunacanthida	0.654725	undirected
f:Tovelliaceae	c:Polycystinea	0.729503	undirected
f:Tovelliaceae	c:Acantharea	0.634359	undirected
f:Tovelliaceae	f:Temoridae	0.353897	undirected
f:Tovelliaceae	o:Ichthyophonida	0.474007	undirected
f:Tovelliaceae	c:Maxillopoda	0.620865	undirected
f:Tovelliaceae	f:Trimyemidae	0.618925	undirected
f:Tovelliaceae	f:Spongodiscidae	0.686457	undirected
f:Tovelliaceae	f:Gigartacontidae	0.639747	undirected
f:Tovelliaceae	f:Hexalaspididae	0.645628	undirected
f:Stokesiidae	f:Cirratulidae	0.640269	undirected
f:Stokesiidae	f:Crypthecodiniaceae	0.725671	undirected
f:Stokesiidae	f:Syndiniaceae	0.673369	undirected
f:Stokesiidae	f:Ellobiopsidae	0.719968	undirected
f:Stokesiidae	o:Chaunacanthida	0.663975	undirected
f:Stokesiidae	c:Polycystinea	0.743342	undirected
f:Stokesiidae	c:Acantharea	0.58095	undirected
f:Stokesiidae	f:Temoridae	0.360854	undirected
f:Stokesiidae	o:Ichthyophonida	0.523636	undirected
f:Stokesiidae	c:Maxillopoda	0.568484	undirected
f:Stokesiidae	f:Trimyemidae	0.608012	undirected
f:Stokesiidae	f:Spongodiscidae	0.686875	undirected
f:Stokesiidae	f:Gigartacontidae	0.663497	undirected
f:Stokesiidae	f:Hexalaspididae	0.628252	undirected
f:Cirratulidae	f:Crypthecodiniaceae	0.729997	undirected
f:Cirratulidae	f:Syndiniaceae	0.66325	undirected
f:Cirratulidae	f:Ellobiopsidae	0.724394	undirected
f:Cirratulidae	o:Chaunacanthida	0.677173	undirected
f:Cirratulidae	c:Polycystinea	0.747762	undirected
f:Cirratulidae	c:Acantharea	0.593535	undirected
f:Cirratulidae	f:Temoridae	0.390232	undirected
f:Cirratulidae	o:Ichthyophonida	0.547802	undirected
f:Cirratulidae	c:Maxillopoda	0.595523	undirected
f:Cirratulidae	f:Trimyemidae	0.661222	undirected
f:Cirratulidae	f:Spongodiscidae	0.66971	undirected
f:Cirratulidae	f:Gigartacontidae	0.671323	undirected
f:Cirratulidae	f:Hexalaspididae	0.626667	undirected
f:Crypthecodiniaceae	f:Syndiniaceae	0.732258	undirected
f:Crypthecodiniaceae	f:Ellobiopsidae	0.735431	undirected
f:Crypthecodiniaceae	o:Chaunacanthida	0.733848	undirected
f:Crypthecodiniaceae	c:Polycystinea	0.750608	undirected
f:Crypthecodiniaceae	c:Acantharea	0.687127	undirected
f:Crypthecodiniaceae	f:Temoridae	0.453603	undirected
f:Crypthecodiniaceae	o:Ichthyophonida	0.612892	undirected
f:Crypthecodiniaceae	c:Maxillopoda	0.698663	undirected
f:Crypthecodiniaceae	f:Trimyemidae	0.745389	undirected
f:Crypthecodiniaceae	f:Spongodiscidae	0.728294	undirected
f:Crypthecodiniaceae	f:Gigartacontidae	0.724381	undirected
f:Crypthecodiniaceae	f:Hexalaspididae	0.697312	undirected
f:Syndiniaceae	f:Ellobiopsidae	0.727532	undirected
f:Syndiniaceae	o:Chaunacanthida	0.67774	undirected
f:Syndiniaceae	c:Polycystinea	0.743571	undirected
f:Syndiniaceae	c:Acantharea	0.642344	undirected
f:Syndiniaceae	f:Temoridae	0.407949	undirected
f:Syndiniaceae	o:Ichthyophonida	0.536393	undirected
f:Syndiniaceae	c:Maxillopoda	0.659676	undirected
f:Syndiniaceae	f:Trimyemidae	0.677078	undirected
f:Syndiniaceae	f:Spongodiscidae	0.691209	undirected
f:Syndiniaceae	f:Gigartacontidae	0.657367	undirected
f:Syndiniaceae	f:Hexalaspididae	0.635566	undirected
f:Ellobiopsidae	o:Chaunacanthida	0.728908	undirected
f:Ellobiopsidae	c:Polycystinea	0.750212	undirected
f:Ellobiopsidae	c:Acantharea	0.682009	undirected
f:Ellobiopsidae	f:Temoridae	0.450219	undirected
f:Ellobiopsidae	o:Ichthyophonida	0.606771	undirected
f:Ellobiopsidae	c:Maxillopoda	0.694931	undirected
f:Ellobiopsidae	f:Trimyemidae	0.739747	undirected
f:Ellobiopsidae	f:Spongodiscidae	0.723354	undirected
f:Ellobiopsidae	f:Gigartacontidae	0.718563	undirected
f:Ellobiopsidae	f:Hexalaspididae	0.691721	undirected
f:Mortierellaceae	o:Sphingomonadales	0.210636	undirected
o:Chaunacanthida	c:Polycystinea	0.746925	undirected
o:Chaunacanthida	c:Acantharea	0.625904	undirected
o:Chaunacanthida	f:Temoridae	0.41114	undirected
o:Chaunacanthida	o:Ichthyophonida	0.549059	undirected
o:Chaunacanthida	c:Maxillopoda	0.644174	undirected
o:Chaunacanthida	f:Trimyemidae	0.685845	undirected
o:Chaunacanthida	f:Spongodiscidae	0.680035	undirected
o:Chaunacanthida	f:Gigartacontidae	0.664989	undirected
o:Chaunacanthida	f:Hexalaspididae	0.635933	undirected
c:Polycystinea	c:Acantharea	0.704804	undirected
c:Polycystinea	f:Temoridae	0.461285	undirected
c:Polycystinea	o:Ichthyophonida	0.633862	undirected
c:Polycystinea	c:Maxillopoda	0.705618	undirected
c:Polycystinea	f:Trimyemidae	0.762201	undirected
c:Polycystinea	f:Spongodiscidae	0.741682	undirected
c:Polycystinea	f:Gigartacontidae	0.743109	undirected
c:Polycystinea	f:Hexalaspididae	0.717851	undirected
c:Acantharea	f:Temoridae	0.315656	undirected
c:Acantharea	o:Ichthyophonida	0.421777	undirected
c:Acantharea	c:Maxillopoda	0.589615	undirected
c:Acantharea	f:Trimyemidae	0.560897	undirected
c:Acantharea	f:Spongodiscidae	0.663852	undirected
c:Acantharea	f:Gigartacontidae	0.614325	undirected
c:Acantharea	f:Hexalaspididae	0.655592	undirected
f:Temoridae	c:Maxillopoda	0.275808	undirected
f:Temoridae	f:Trimyemidae	0.411553	undirected
f:Temoridae	f:Spongodiscidae	0.399542	undirected
f:Temoridae	f:Gigartacontidae	0.407131	undirected
f:Temoridae	f:Hexalaspididae	0.370683	undirected
o:Ichthyophonida	c:Maxillopoda	0.319085	undirected
o:Ichthyophonida	f:Trimyemidae	0.462362	undirected
o:Ichthyophonida	f:Spongodiscidae	0.530252	undirected
o:Ichthyophonida	f:Gigartacontidae	0.586975	undirected
o:Ichthyophonida	f:Hexalaspididae	0.508176	undirected
c:Maxillopoda	f:Trimyemidae	0.505771	undirected
c:Maxillopoda	f:Spongodiscidae	0.667214	undirected
c:Maxillopoda	f:Gigartacontidae	0.612936	undirected
c:Maxillopoda	f:Hexalaspididae	0.63727	undirected
f:Litonotidae	f:Lophodiniaceae	0.365876	undirected
f:Trimyemidae	f:Spongodiscidae	0.680685	undirected
f:Trimyemidae	f:Gigartacontidae	0.68024	undirected
f:Trimyemidae	f:Hexalaspididae	0.642095	undirected
f:Spongodiscidae	f:Gigartacontidae	0.66229	undirected
f:Spongodiscidae	f:Hexalaspididae	0.650682	undirected
f:Gigartacontidae	f:Hexalaspididae	0.633769	undirected

## Sheet: Fig 2 a and d, node
Grey subnetwork				Blue subnetwork
nodeName	Connections	trophic_level		nodeName	Connections	trophic_level
f:Bathycoccaceae	8.39692	1		o:Florenciellales	1	4.45532
f:Hormosiraceae	3.98029	1		f:Dinobryaceae	1	6.4877
o:Saccharomycetales	1.46246	0		f:Urechidae	3	15.9682
f:Ascidiidae	7.62934	3		f:Cochliopodiidae	3	2.09111
f:Gracilariaceae	5.45388	1		f:Synuraceae	1	5.72684
f:Chattonellaceae	5.59749	1		f:Cymatosiraceae	1	5.32277
o:Microstromatales	2.93134	0		f:Sugiuridae	3	15.8278
f:Prayidae	33.2963	3		c:Chrysophyceae	1	3.8515
f:Blastocladiaceae	25.319	0		f:Hydractiniidae	3	1.73955
f:Agalmatidae	3.4935	3		f:Pycnococcaceae	1	3.57746
f:Kareniaceae	7.02156	2		f:Sargassaceae	1	3.16356
f:Cyaneidae	14.4572	3		f:Rathkeidae	3	15.2286
f:Apolemiidae	6.89895	3		f:Terebellidae	3	3.81714
o:Laminariales	8.18486	1		f:Bacillaceae	0	3.93749
c:Raphidophyceae	4.26729	1		f:Pleurotaceae	0	4.86079
f:Monodopsidaceae	4.40198	1		o:Dictyochales	1	8.0261
o:Helotiales	6.66314	0		o:Prymnesiales	2	7.70124
f:Mycosphaerellaceae	18.4542	0		f:Euphausiidae	3	2.13329
f:Centropagidae	4.8765	3		o:Planctomycetales	0	15.3887
f:Herpotrichiellaceae	13.8315	0		f:Listeriaceae	0	8.83578
f:Halomonadaceae	30.1702	0		f:Gonyaulacaceae	2	14.943
f:Caulobacteraceae	9.0824	0		f:Tintinnidae	3	8.47166
f:Paraphysomonadaceae	33.3771	1		f:Cephaloidophoridae	3	1.10261
c:Alphaproteobacteria	22.9005	0		f:Prymnesiaceae	2	14.5274
c:Deltaproteobacteria	33.3267	0		f:Balaenopteridae	4	16.5268
o:Calanoida	14.0547	3		f:Braarudosphaeraceae	1	11.942
f:Palaemonidae	16.9878	3		f:Katablepharidaceae	3	2.47944
f:Alcanivoracaceae	6.69102	0		c:Trebouxiophyceae	1	8.93157
f:Dictyonellidae	7.95195	3		f:Haliphthoraceae	0	3.07672
f:Planctomycetaceae	10.1353	0		f:Prorocentraceae	2	7.22973
f:Rhodospirillaceae	34.3665	2		f:Symbiodiniaceae	2	4.36305
o:Verrucomicrobiales	6.85192	0		o:Telonemida	3	3.19774
f:Salinisphaeraceae	3.27489	0		f:Acanthocystidae	3	6.35407
f:Methylobacteriaceae	19.308	0		c:Spirotrichea	3	5.56445
f:Scombridae	8.12137	3		c:Pelagophyceae	1	15.842
f:Nitrosomonadaceae	4.04788	0		f:Eudubosquellidae	3	6.13844
f:Otariidae	34.2421	4		f:Lynnellidae	3	13.9969
f:Vibrionaceae	7.3377	0		c:Nephroselmidophyceae	1	9.90216
c:Candidatus Thalassoarchaea	33.2885	0		f:Capitellidae	3	3.92099
f:Mesodiniidae	2.0003	3		f:Cortinariaceae	0	2.5563
f:Corycaeidae	4.62095	3		f:Pedinomonadaceae	1	6.09185
f:Clausocalanidae	8.50538	3		f:Ebriidae	3	1.39686
f:Carangidae	34.3156	3		f:Paramoebidae	3	4.26161
c:Cryptophyta	4.86492	2		o:Thaumatomonadida	3	6.02127
f:Idiomarinaceae	27.9113	0		f:Crustomastigaceae	1	6.82826
f:Metridinidae	34.206	3		f:Rhabdonellidae	3	4.03047
c:Colpodea	4.21571	3		f:Corbiculidae	3	4.15337
f:Hartmannellidae	1.84426	3		f:Puniceicoccaceae	0	14.507
f:Chlamydodontidae	29.1361	3		f:Plagiacanthidae	3	2.97675
f:Goniodomataceae	34.233	2		f:Chrysolepidomonadaceae	1	15.9626
f:Chytriodiniaceae	4.65472	2		f:Rhizophlyctidaceae	0	2.72911
f:Duboscquellidae	8.65103	2		f:Calcidiscaceae	1	8.12677
o:Blastodiniales	4.7026	3		o:Haptorida	3	5.62421
f:Embiotocidae	6.87493	3		f:Rhopalodiaceae	1	15.8307
f:Nephtyidae	24.1664	3		f:Heterocapsaceae	2	3.33312
f:Eimeriidae	20.2768	3		f:Opheliidae	3	15.7508
f:Cyclopidae	21.3574	3		f:Chlorodendraceae	1	11.4637
o:Pelagomonadales	10.6709	1		f:Chlorellaceae	1	10.948
f:Coriolaceae	30.9954	0		o:Urostylida	3	5.07671
f:Nitrosopumilaceae	22.2009	0		o:Kinetoplastida	3	12.4059
f:Amphilithiidae	7.36663	3		f:Schizocaryidae	3	5.50102
f:Leegaardiellidae	28.6143	3
f:Rhaphoneidaceae	29.5584	1
f:Paulinellidae	22.0063	2
f:Eunotiaceae	4.58171	1
f:Acanthoecidae	2.38492	3
f:Chlamydomonadaceae	7.83062	1
o:Sporidiobolales	9.54538	0
f:Goniomonadaceae	3.91047	3
f:Picomonadidae	19.0196	3
f:Tovelliaceae	32.1044	2
f:Stokesiidae	31.2668	3
f:Cirratulidae	32.192	3
f:Crypthecodiniaceae	33.8697	2
f:Syndiniaceae	32.4955	3
f:Argonautidae	2.41929	3
f:Ellobiopsidae	33.7432	3
f:Mortierellaceae	1.10542	0
o:Chaunacanthida	32.5986	3
c:Polycystinea	34.3262	3
c:Acantharea	31.1512	3
f:Temoridae	7.48809	3
o:Ichthyophonida	20.3602	3
c:Maxillopoda	26.6308	3
f:Litonotidae	5.83351	3
f:Urocentridae	2.14007	3
f:Foettingeriidae	3.79946	3
f:Trimyemidae	28.4721	3
f:Spongodiscidae	32.9522	3
f:Gigartacontidae	32.7035	3
f:Lophodiniaceae	6.76622	2
o:Sphingomonadales	2.78535	1
f:Hexalaspididae	32.6422	3

## Sheet: Fig 2a, b, d, and f, taxa
Blue	Dark grey	Orange	Green	Yellow	Black
f:Chrysochromulinaceae	f:Sporochnaceae	f:Phaeocystaceae	f:Eucalanidae	f:Paracalanidae	f:Balanidae
o:Pyramimonadales	f:Bathycoccaceae	o:Leptothecata	f:Pholoidae	f:Synchaetidae	o:Peronosporales
o:Florenciellales	f:Pelagibacteraceae	c:Oomycetes	f:Brachionidae	f:Thalassiosiraceae	f:Saprolegniaceae
f:Dinobryaceae	f:Hormosiraceae	f:Pandeidae	o:Thalassiosirales	f:Rhizosoleniaceae	f:Laminariaceae
o:Narcomedusae	o:Saccharomycetales	o:Hypocreales	f:Sabellariidae	o:Ploima	f:Scytosiphonaceae
f:Urechidae	f:Ascidiidae	f:Cafeteriaceae	f:Oncaeidae	f:Fragilariaceae	o:Sessilia
f:Cochliopodiidae	f:Gracilariaceae	f:Hyphomonadaceae	f:Gomphonemataceae	f:Pythiaceae	f:Ectocarpaceae
f:Synuraceae	f:Chattonellaceae	f:Stephanopyxidaceae	f:Perophoridae	f:Lithodesmiaceae	f:Cephalothricidae
f:Cymatosiraceae	o:Microstromatales	f:Cordycipitaceae	f:Podonidae	f:Chaetocerotaceae	f:Callyspongiidae
o:Pedinellales	f:Prayidae	f:Salpingoecidae	f:Bacillariaceae	f:Calanidae	o:Chromulinales
f:Sugiuridae	f:Mamiellaceae	f:Physidae	f:Engraulidae	f:Dogielinotidae	f:Clupeidae
c:Chrysophyceae	f:Blastocladiaceae	c:Gammaproteobacteria	f:Oithonidae	f:Leptocylindraceae	f:Gymnodiniaceae
f:Hydractiniidae	f:Pocilloporidae	f:Ceratiaceae	f:Campanulariidae	f:Echiuridae	NA
f:Pycnococcaceae	f:Agalmatidae	f:Tontoniidae	c:Flavobacteriia	o:Cytophagales	NA
f:Sargassaceae	f:Kareniaceae	f:Cinetochilidae	f:Rickettsiaceae	o:Siphonophorae	NA
f:Rathkeidae	f:Cyaneidae	f:Thoracosphaeraceae	f:Mitrocomidae	f:Ellisellidae	NA
f:Terebellidae	f:Apolemiidae	f:Sagittidae	f:Doliolidae	f:Trichocercidae	NA
f:Bacillaceae	o:Laminariales	f:Thraustochytriaceae	f:Basidiobolaceae	f:Amphidiniopsidaceae	NA
f:Pleurotaceae	f:Corynidae	o:Gymnodiniales	f:Lauderiaceae	o:Syndiniales	NA
o:Dictyochales	c:Raphidophyceae	f:Peridiniaceae	f:Skeletonemataceae	f:Oxytrichidae	NA
f:Dolichomastigaceae	f:Bougainvilliidae	f:Colepidae	f:Varunidae	f:Petrosiidae	NA
o:Prymnesiales	f:Monodopsidaceae	f:Strombidiidae	f:Myzocytiopsidaceae	f:Hemiaulaceae	NA
f:Euphausiidae	o:Helotiales	f:Alteromonadaceae	f:Protoperidiniaceae	f:Attheyaceae	NA
o:Planctomycetales	f:Mycosphaerellaceae	f:Suessiaceae	f:Saprospiraceae	f:Noelaerhabdaceae	NA
f:Babesiidae	f:Centropagidae	f:Lynchellidae	f:Spionidae	f:Hesionidae	NA
f:Geminigeraceae	f:Chromulinaceae	f:Pyrophacaceae	o:Veneroida	c:Fragilariophyceae	NA
f:Listeriaceae	f:Herpotrichiellaceae	f:Hemidiscaceae	f:Syllidae	f:Philasteridae	NA
o:Prasinococcales	f:Halomonadaceae	f:Strobilidiidae	c:Lecanoromycetes	f:Xystonellidae	NA
f:Gonyaulacaceae	f:Caulobacteraceae	f:Rhynchomolgidae	f:Beroidae	f:Cryptosporidiidae	NA
f:Warnowiaceae	f:Paraphysomonadaceae	f:Rhodobacteraceae	f:Biddulphiaceae	f:Bellerocheaceae	NA
f:Tintinnidae	c:Alphaproteobacteria	f:Dinophysiaceae	o:Rapaza	f:Pectinariidae	NA
f:Cephaloidophoridae	c:Deltaproteobacteria	o:Peridiniales	f:Heliopeltaceae	f:Nereididae	NA
f:Prymnesiaceae	o:Calanoida	f:Merlucciidae	f:Codonellidae	f:Planorbidae	NA
f:Balaenopteridae	f:Palaemonidae	f:Thalassionemataceae	o:Heteronemertea	f:Pleurosigmataceae	NA
f:Hemiselmidaceae	f:Sphingomonadaceae	f:Didiniidae	f:Catenulaceae	f:Clausidiidae	NA
f:Braarudosphaeraceae	f:Alcanivoracaceae	f:Marynidae	NA	f:Glenodiniaceae	NA
f:Chordariaceae	f:Dictyonellidae	c:Echinoidea	NA	f:Colliniidae	NA
f:Katablepharidaceae	f:Planctomycetaceae	o:Eutreptiales	NA	f:Diplopsaliaceae	NA
c:Trebouxiophyceae	f:Rhodospirillaceae	f:Strombidinopsidae	NA	NA	NA
f:Haliphthoraceae	o:Verrucomicrobiales	f:Spathidiidae	NA	NA	NA
f:Prorocentraceae	f:Salinisphaeraceae	o:Rhodobacterales	NA	NA	NA
f:Cercomonadidae	f:Methylobacteriaceae	f:Erythrobacteraceae	NA	NA	NA
f:Symbiodiniaceae	f:Scombridae	f:Rhizobiaceae	NA	NA	NA
o:Telonemida	f:Nitrosomonadaceae	c:Polychaeta	NA	NA	NA
f:Acanthocystidae	f:Otariidae	f:Peritromidae	NA	NA	NA
c:Spirotrichea	f:Vibrionaceae	f:Plesiotrichopidae	NA	NA	NA
c:Pelagophyceae	c:Candidatus Thalassoarchaea	f:Thigmophryidae	NA	NA	NA
f:Eudubosquellidae	f:Mesodiniidae	f:Ostreopsidaceae	NA	NA	NA
f:Lynnellidae	f:Corycaeidae	f:Hydridae	NA	NA	NA
o:Cryomonadida	f:Clausocalanidae	c:Coscinodiscophyceae	NA	NA	NA
c:Nephroselmidophyceae	c:Actinobacteria	f:Sympagohydridae	NA	NA	NA
f:Capitellidae	f:Carangidae	o:Diplonemida	NA	NA	NA
f:Cortinariaceae	c:Cryptophyta	f:Stephanoecidae	NA	NA	NA
f:Pedinomonadaceae	f:Idiomarinaceae	f:Thaumatomastigidae	NA	NA	NA
f:Bicosoecidae	f:Metridinidae	o:Philasterida	NA	NA	NA
f:Oikopleuridae	c:Colpodea	f:Pleurobrachiidae	NA	NA	NA
f:Ebriidae	f:Hartmannellidae	c:Oligohymenophorea	NA	NA	NA
f:Theileriidae	f:Chlamydodontidae	o:Cercomonadida	NA	NA	NA
f:Colpodellidae	f:Goniodomataceae	f:Ochromonadaceae	NA	NA	NA
f:Paramoebidae	f:Chytriodiniaceae	f:Vannellidae	NA	NA	NA
o:Thaumatomonadida	f:Duboscquellidae	f:Cyrtolophosididae	NA	NA	NA
f:Crustomastigaceae	o:Blastodiniales	f:Cryptochilidae	NA	NA	NA
f:Rhabdonellidae	f:Embiotocidae	o:Bicosoecida	NA	NA	NA
f:Corbiculidae	f:Nephtyidae	f:Characeae	NA	NA	NA
f:Puniceicoccaceae	f:Eimeriidae	o:Dolichomastigales	NA	NA	NA
f:Chroomonadaceae	f:Cyclopidae	f:Spongomonadidae	NA	NA	NA
f:Plagiacanthidae	f:Amphidomataceae	f:Metacylididae	NA	NA	NA
f:Chrysolepidomonadaceae	o:Pelagomonadales	f:Dysteriidae	NA	NA	NA
f:Rhizophlyctidaceae	f:Coriolaceae	NA	NA	NA	NA
f:Calcidiscaceae	f:Nitrosopumilaceae	NA	NA	NA	NA
o:Haptorida	f:Amphilithiidae	NA	NA	NA	NA
f:Rhopalodiaceae	f:Leegaardiellidae	NA	NA	NA	NA
f:Heterocapsaceae	f:Rhaphoneidaceae	NA	NA	NA	NA
f:Amoebophryaceae	f:Paulinellidae	NA	NA	NA	NA
f:Opheliidae	f:Eunotiaceae	NA	NA	NA	NA
f:Chlorodendraceae	f:Melosiraceae	NA	NA	NA	NA
f:Cohnilembidae	o:Choanoflagellida	NA	NA	NA	NA
f:Chlorellaceae	f:Acanthoecidae	NA	NA	NA	NA
o:Urostylida	f:Chlamydomonadaceae	NA	NA	NA	NA
o:Kinetoplastida	o:Sporidiobolales	NA	NA	NA	NA
f:Schizocaryidae	f:Goniomonadaceae	NA	NA	NA	NA
NA	f:Picomonadidae	NA	NA	NA	NA
NA	f:Tovelliaceae	NA	NA	NA	NA
NA	f:Stokesiidae	NA	NA	NA	NA
NA	f:Bodonidae	NA	NA	NA	NA
NA	f:Pseudomonadaceae	NA	NA	NA	NA
NA	f:Cirratulidae	NA	NA	NA	NA
NA	f:Crypthecodiniaceae	NA	NA	NA	NA
NA	f:Costariaceae	NA	NA	NA	NA
NA	o:Naviculales	NA	NA	NA	NA
NA	f:Syndiniaceae	NA	NA	NA	NA
NA	f:Pyrenomonadaceae	NA	NA	NA	NA
NA	f:Argonautidae	NA	NA	NA	NA
NA	f:Ellobiopsidae	NA	NA	NA	NA
NA	f:Mortierellaceae	NA	NA	NA	NA
NA	o:Chaunacanthida	NA	NA	NA	NA
NA	c:Polycystinea	NA	NA	NA	NA
NA	c:Acantharea	NA	NA	NA	NA
NA	f:Temoridae	NA	NA	NA	NA
NA	o:Ichthyophonida	NA	NA	NA	NA
NA	c:Maxillopoda	NA	NA	NA	NA
NA	f:Litonotidae	NA	NA	NA	NA
NA	f:Adeleidae	NA	NA	NA	NA
NA	f:Urocentridae	NA	NA	NA	NA
NA	f:Apusomonadidae	NA	NA	NA	NA
NA	f:Foettingeriidae	NA	NA	NA	NA
NA	f:Podolampaceae	NA	NA	NA	NA
NA	f:Trimyemidae	NA	NA	NA	NA
NA	f:Spongodiscidae	NA	NA	NA	NA
NA	f:Gigartacontidae	NA	NA	NA	NA
NA	f:Lophodiniaceae	NA	NA	NA	NA
NA	f:Sphaerozoidae	NA	NA	NA	NA
NA	o:Sphingomonadales	NA	NA	NA	NA
NA	f:Hexalaspididae	NA	NA	NA	NA

## Sheet: Fig 2b and e, trophic levels
Rank1	Rank2	Rank3	Rank4	Rank5	X	taxa	trophic_level	source	subnetwork
Eukaryota	NA	Oomycetes	Peronosporales	NA	o:Peronosporales	o:Peronosporales	0		Black
Eukaryota	NA	Oomycetes	Saprolegniales	Saprolegniaceae	f:Saprolegniaceae	f:Saprolegniaceae	0	https://en.wikipedia.org/wiki/Saprolegniaceae	Black
Eukaryota	Phaeophyceae	NA	Ectocarpales	Scytosiphonaceae	f:Scytosiphonaceae	f:Scytosiphonaceae	1	https://www.inaturalist.org/taxa/117833-Scytosiphonaceae	Black
Eukaryota	Phaeophyceae	NA	Laminariales	Laminariaceae	f:Laminariaceae	f:Laminariaceae	1	https://en.wikipedia.org/wiki/Laminariaceae	Black
Eukaryota	NA	Chrysophyceae	Chromulinales	NA	o:Chromulinales	o:Chromulinales	1	https://en.wikipedia.org/wiki/Chromulinales	Black
Eukaryota	Phaeophyceae	NA	Ectocarpales	Ectocarpaceae	f:Ectocarpaceae	f:Ectocarpaceae	1	http://www.marinespecies.org/aphia.php?p=taxdetails&id=143717	Black
Eukaryota	NA	Dinophyceae	Gymnodiniales	Gymnodiniaceae	f:Gymnodiniaceae	f:Gymnodiniaceae	2	https://www.ncbi.nlm.nih.gov/taxonomy/66801	Black
Eukaryota	Arthropoda	Maxillopoda	Sessilia	NA	o:Sessilia	o:Sessilia	3	https://en.wikipedia.org/wiki/Sessilia	Black
Eukaryota	Arthropoda	Maxillopoda	Sessilia	Balanidae	f:Balanidae	f:Balanidae	3	https://en.wikipedia.org/wiki/Balanidae	Black
Eukaryota	Porifera	Demospongiae	Haplosclerida	Callyspongiidae	f:Callyspongiidae	f:Callyspongiidae	3	https://www.ncbi.nlm.nih.gov/taxonomy/178536	Black
Eukaryota	Chordata	Actinopteri	Clupeiformes	Clupeidae	f:Clupeidae	f:Clupeidae	3	https://www.ncbi.nlm.nih.gov/taxonomy/55118	Black
Eukaryota	Nemertea	Palaeonemertea	NA	Cephalothricidae	f:Cephalothricidae	f:Cephalothricidae	3		Black
Bacteria	Firmicutes	Bacilli	Bacillales	Listeriaceae	f:Listeriaceae	f:Listeriaceae	0	https://www.ncbi.nlm.nih.gov/taxonomy/186820	Blue
Bacteria	Firmicutes	Bacilli	Bacillales	Bacillaceae	f:Bacillaceae	f:Bacillaceae	0	https://www.ncbi.nlm.nih.gov/taxonomy/186817	Blue
Bacteria	Planctomycetes	Planctomycetia	Planctomycetales	NA	o:Planctomycetales	o:Planctomycetales	0	https://www.ncbi.nlm.nih.gov/taxonomy/112	Blue
Bacteria	Verrucomicrobia	Opitutae	Puniceicoccales	Puniceicoccaceae	f:Puniceicoccaceae	f:Puniceicoccaceae	0	https://link-springer-com.stanford.idm.oclc.org/referenceworkentry/10.1007%2F978-3-642-38954-2_148	Blue
Eukaryota	Basidiomycota	Agaricomycetes	Agaricales	Pleurotaceae	f:Pleurotaceae	f:Pleurotaceae	0	https://www.ncbi.nlm.nih.gov/taxonomy/104366	Blue
Eukaryota	NA	Oomycetes	Lagenidiales	Haliphthoraceae	f:Haliphthoraceae	f:Haliphthoraceae	0	https://en.wikipedia.org/wiki/Oomycete	Blue
Eukaryota	Basidiomycota	Agaricomycetes	Agaricales	Cortinariaceae	f:Cortinariaceae	f:Cortinariaceae	0	https://en.wikipedia.org/wiki/Cortinariaceae	Blue
Eukaryota	Chytridiomycota	Chytridiomycetes	Rhizophlyctidales	Rhizophlyctidaceae	f:Rhizophlyctidaceae	f:Rhizophlyctidaceae	0	http://www.mycobank.org/BioloMICS.aspx?TableKey=14682616000000067&Rec=445820&Fields=All	Blue
Eukaryota	NA	NA	Prymnesiales	Chrysochromulinaceae	f:Chrysochromulinaceae	f:Chrysochromulinaceae	1		Blue
Eukaryota	NA	Dictyochophyceae	Florenciellales	NA	o:Florenciellales	o:Florenciellales	1		Blue
Eukaryota	Chlorophyta	NA	Pyramimonadales	NA	o:Pyramimonadales	o:Pyramimonadales	1	https://en.wikipedia.org/wiki/Pyramimonadales	Blue
Eukaryota	Phaeophyceae	NA	Ectocarpales	Chordariaceae	f:Chordariaceae	f:Chordariaceae	1	https://en.wikipedia.org/wiki/Chordariaceae	Blue
Eukaryota	Bacillariophyta	Mediophyceae	Cymatosirales	Cymatosiraceae	f:Cymatosiraceae	f:Cymatosiraceae	1		Blue
Eukaryota	NA	Chrysophyceae	Chromulinales	Dinobryaceae	f:Dinobryaceae	f:Dinobryaceae	1	https://en.wikipedia.org/wiki/Dinobryaceae	Blue
Eukaryota	NA	Synurophyceae	Synurales	Synuraceae	f:Synuraceae	f:Synuraceae	1	https://www.inaturalist.org/taxa/311561-Synuraceae	Blue
Eukaryota	NA	Dictyochophyceae	Dictyochales	NA	o:Dictyochales	o:Dictyochales	1	http://www.marinespecies.org/aphia.php?p=taxdetails&id=157256	Blue
Eukaryota	NA	Dictyochophyceae	Pedinellales	NA	o:Pedinellales	o:Pedinellales	1	https://en.wikipedia.org/wiki/Pedinellales	Blue
Eukaryota	Chlorophyta	NA	NA	Pycnococcaceae	f:Pycnococcaceae	f:Pycnococcaceae	1	http://www.marinespecies.org/aphia.php?p=taxdetails&id=22613	Blue
Eukaryota	NA	Chrysophyceae	NA	NA	c:Chrysophyceae	c:Chrysophyceae	1	https://en.wikipedia.org/wiki/Golden_algae	Blue
Eukaryota	NA	Cryptophyta	Pyrenomonadales	Geminigeraceae	f:Geminigeraceae	f:Geminigeraceae	1	https://www.ncbi.nlm.nih.gov/taxonomy/589343	Blue
Eukaryota	Chlorophyta	NA	Prasinococcales	NA	o:Prasinococcales	o:Prasinococcales	1	https://www.ncbi.nlm.nih.gov/taxonomy/485343	Blue
Eukaryota	Phaeophyceae	NA	Fucales	Sargassaceae	f:Sargassaceae	f:Sargassaceae	1	https://www.ncbi.nlm.nih.gov/taxonomy/3014	Blue
Eukaryota	Chlorophyta	Mamiellophyceae	Dolichomastigales	Dolichomastigaceae	f:Dolichomastigaceae	f:Dolichomastigaceae	1	https://www.ncbi.nlm.nih.gov/taxonomy/1525217	Blue
Eukaryota	Chlorophyta	Pedinophyceae	Pedinomonadales	Pedinomonadaceae	f:Pedinomonadaceae	f:Pedinomonadaceae	1	https://www.ncbi.nlm.nih.gov/taxonomy/35424	Blue
Eukaryota	Chlorophyta	Trebouxiophyceae	NA	NA	c:Trebouxiophyceae	c:Trebouxiophyceae	1	https://www.ncbi.nlm.nih.gov/taxonomy/75966	Blue
Eukaryota	NA	Cryptophyta	Cryptomonadales	Hemiselmidaceae	f:Hemiselmidaceae	f:Hemiselmidaceae	1	https://www.ncbi.nlm.nih.gov/taxonomy/589351	Blue
Eukaryota	NA	NA	Zygodiscales	Braarudosphaeraceae	f:Braarudosphaeraceae	f:Braarudosphaeraceae	1	https://www.ncbi.nlm.nih.gov/taxonomy/373044	Blue
Eukaryota	Chlorophyta	Chlorodendrophyceae	Chlorodendrales	Chlorodendraceae	f:Chlorodendraceae	f:Chlorodendraceae	1	http://eol.org/pages/4474/overview	Blue
Eukaryota	NA	Pelagophyceae	NA	NA	c:Pelagophyceae	c:Pelagophyceae	1	http://www.marinespecies.org/aphia.php?p=taxdetails&id=345500	Blue
Eukaryota	Chlorophyta	Nephroselmidophyceae	NA	NA	c:Nephroselmidophyceae	c:Nephroselmidophyceae	1	http://www.marinespecies.org/aphia.php?p=taxdetails&id=368676	Blue
Eukaryota	NA	Chrysophyceae	Chromulinales	Chrysolepidomonadaceae	f:Chrysolepidomonadaceae	f:Chrysolepidomonadaceae	1	https://www.sciencedirect.com/science/article/pii/B9780123858764000128	Blue
Eukaryota	Chlorophyta	Mamiellophyceae	Dolichomastigales	Crustomastigaceae	f:Crustomastigaceae	f:Crustomastigaceae	1	https://www.sciencedirect.com/science/article/pii/S1434461009000807?via%3Dihub	Blue
Eukaryota	Chlorophyta	Trebouxiophyceae	Chlorellales	Chlorellaceae	f:Chlorellaceae	f:Chlorellaceae	1	http://eol.org/pages/4017/details	Blue
Eukaryota	NA	Cryptophyta	Pyrenomonadales	Chroomonadaceae	f:Chroomonadaceae	f:Chroomonadaceae	1	http://www.marinespecies.org/aphia.php?p=taxdetails&id=20998	Blue
Eukaryota	Bacillariophyta	Bacillariophyceae	Rhopalodiales	Rhopalodiaceae	f:Rhopalodiaceae	f:Rhopalodiaceae	1	http://www.marinespecies.org/aphia.php?p=taxdetails&id=149025	Blue
Eukaryota	NA	NA	Coccolithales	Calcidiscaceae	f:Calcidiscaceae	f:Calcidiscaceae	1	http://www.mikrotax.org/Nannotax3/index.php?dir=Coccolithophores/Coccolithales/Calcidiscaceae	Blue
Eukaryota	NA	Dinophyceae	Gonyaulacales	Gonyaulacaceae	f:Gonyaulacaceae	f:Gonyaulacaceae	2	https://www.ncbi.nlm.nih.gov/taxonomy/33834	Blue
Eukaryota	NA	NA	Prymnesiales	NA	o:Prymnesiales	o:Prymnesiales	2	https://www.ncbi.nlm.nih.gov/taxonomy/73028	Blue
Eukaryota	NA	Dinophyceae	Prorocentrales	Prorocentraceae	f:Prorocentraceae	f:Prorocentraceae	2	https://www.ncbi.nlm.nih.gov/taxonomy/2943	Blue
Eukaryota	NA	Dinophyceae	Peridiniales	Heterocapsaceae	f:Heterocapsaceae	f:Heterocapsaceae	2	https://www.ncbi.nlm.nih.gov/taxonomy/66802	Blue
Eukaryota	NA	NA	Prymnesiales	Prymnesiaceae	f:Prymnesiaceae	f:Prymnesiaceae	2	https://www.ncbi.nlm.nih.gov/taxonomy/418967	Blue
Eukaryota	NA	Dinophyceae	Suessiales	Symbiodiniaceae	f:Symbiodiniaceae	f:Symbiodiniaceae	2	https://www.ncbi.nlm.nih.gov/taxonomy/252141	Blue
Eukaryota	NA	Dinophyceae	Syndiniales	Amoebophryaceae	f:Amoebophryaceae	f:Amoebophryaceae	2	https://www.ncbi.nlm.nih.gov/taxonomy/88548	Blue
Eukaryota	NA	Dinophyceae	Gymnodiniales	Warnowiaceae	f:Warnowiaceae	f:Warnowiaceae	2	https://www.ncbi.nlm.nih.gov/taxonomy/651389	Blue
Eukaryota	Cnidaria	Hydrozoa	Narcomedusae	NA	o:Narcomedusae	o:Narcomedusae	3	https://en.wikipedia.org/wiki/Narcomedusae	Blue
Eukaryota	Arthropoda	Malacostraca	Euphausiacea	Euphausiidae	f:Euphausiidae	f:Euphausiidae	3	https://en.wikipedia.org/wiki/Euphausia	Blue
Eukaryota	NA	NA	Himatismenida	Cochliopodiidae	f:Cochliopodiidae	f:Cochliopodiidae	3		Blue
Eukaryota	Cnidaria	Hydrozoa	Anthoathecata	Hydractiniidae	f:Hydractiniidae	f:Hydractiniidae	3	https://en.wikipedia.org/wiki/Hydractiniidae	Blue
Eukaryota	NA	NA	NA	Paramoebidae	f:Paramoebidae	f:Paramoebidae	3	https://en.wikipedia.org/wiki/Paramoebidae	Blue
Eukaryota	Cnidaria	Hydrozoa	Leptothecata	Sugiuridae	f:Sugiuridae	f:Sugiuridae	3	http://www.marinespecies.org/aphia.php?p=taxdetails&id=266959	Blue
Eukaryota	Cnidaria	Hydrozoa	Anthoathecata	Rathkeidae	f:Rathkeidae	f:Rathkeidae	3	https://www.ncbi.nlm.nih.gov/taxonomy/367923	Blue
Eukaryota	NA	Katablepharidophyta	NA	Katablepharidaceae	f:Katablepharidaceae	f:Katablepharidaceae	3	https://www.ncbi.nlm.nih.gov/taxonomy/339961	Blue
Eukaryota	Apicomplexa	Aconoidasida	NA	Babesiidae	f:Babesiidae	f:Babesiidae	3	https://www.ncbi.nlm.nih.gov/taxonomy/32594	Blue
Eukaryota	Chordata	Appendicularia	NA	Oikopleuridae	f:Oikopleuridae	f:Oikopleuridae	3	https://www.ncbi.nlm.nih.gov/taxonomy/41302	Blue
Eukaryota	NA	Spirotrichea	Choreotrichida	Lynnellidae	f:Lynnellidae	f:Lynnellidae	3	https://www.ncbi.nlm.nih.gov/taxonomy/1056808	Blue
Eukaryota	NA	Spirotrichea	Tintinnida	Tintinnidae	f:Tintinnidae	f:Tintinnidae	3	https://www.ncbi.nlm.nih.gov/taxonomy/182088	Blue
Eukaryota	NA	NA	Cercomonadida	Cercomonadidae	f:Cercomonadidae	f:Cercomonadidae	3	https://www.ncbi.nlm.nih.gov/taxonomy/45108	Blue
Eukaryota	NA	Spirotrichea	NA	NA	c:Spirotrichea	c:Spirotrichea	3	https://www.ncbi.nlm.nih.gov/taxonomy/33829	Blue
Eukaryota	NA	NA	Telonemida	NA	o:Telonemida	o:Telonemida	3	https://www.ncbi.nlm.nih.gov/taxonomy/589438	Blue
Eukaryota	NA	Litostomatea	Haptorida	NA	o:Haptorida	o:Haptorida	3	https://www.ncbi.nlm.nih.gov/taxonomy/5989	Blue
Eukaryota	NA	Polycystinea	Nassellaria	Plagiacanthidae	f:Plagiacanthidae	f:Plagiacanthidae	3	https://www.ncbi.nlm.nih.gov/taxonomy/1054398	Blue
Eukaryota	NA	NA	Cryomonadida	NA	o:Cryomonadida	o:Cryomonadida	3	http://www.marinespecies.org/aphia.php?p=taxdetails&id=591251	Blue
Eukaryota	NA	NA	NA	Ebriidae	f:Ebriidae	f:Ebriidae	3	http://eol.org/pages/2910268/overview	Blue
Eukaryota	NA	NA	Bicosoecida	Bicosoecidae	f:Bicosoecidae	f:Bicosoecidae	3	http://eol.org/pages/3502/hierarchy_entries/51398018/overview	Blue
Eukaryota	NA	Spirotrichea	Tintinnida	Rhabdonellidae	f:Rhabdonellidae	f:Rhabdonellidae	3	http://eol.org/pages/4731/overview	Blue
Eukaryota	NA	NA	Thaumatomonadida	NA	o:Thaumatomonadida	o:Thaumatomonadida	3	http://eol.org/pages/6803397/overview	Blue
Eukaryota	NA	Oligohymenophorea	Philasterida	Cohnilembidae	f:Cohnilembidae	f:Cohnilembidae	3	http://eol.org/pages/4681/overview	Blue
Eukaryota	NA	NA	NA	Colpodellidae	f:Colpodellidae	f:Colpodellidae	3	http://eol.org/pages/2908306/overview	Blue
Eukaryota	NA	Spirotrichea	Urostylida	NA	o:Urostylida	o:Urostylida	3	http://eol.org/pages/2908973/details	Blue
Eukaryota	Mollusca	Bivalvia	Veneroida	Corbiculidae	f:Corbiculidae	f:Corbiculidae	3	http://eol.org/pages/2283/details	Blue
Eukaryota	NA	NA	Kinetoplastida	NA	o:Kinetoplastida	o:Kinetoplastida	3	https://en.wikipedia.org/wiki/Kinetoplastida	Blue
Eukaryota	NA	Oligohymenophorea	NA	Schizocaryidae	f:Schizocaryidae	f:Schizocaryidae	3	http://www.marinespecies.org/aphia.php?p=taxdetails&id=425451	Blue
Eukaryota	Apicomplexa	Gregarinasina	Eugregarinorida	Cephaloidophoridae	f:Cephaloidophoridae	f:Cephaloidophoridae	3	https://www.ncbi.nlm.nih.gov/taxonomy/947083	Blue
Eukaryota	Apicomplexa	Aconoidasida	NA	Theileriidae	f:Theileriidae	f:Theileriidae	3	http://eol.org/pages/2908722/hierarchy_entries/51389170/overview	Blue
Eukaryota	NA	Dinophyceae	Syndiniales	Eudubosquellidae	f:Eudubosquellidae	f:Eudubosquellidae	3	http://eol.org/pages/34039675/overview	Blue
Eukaryota	NA	NA	NA	Acanthocystidae	f:Acanthocystidae	f:Acanthocystidae	3	http://eol.org/pages/5005339/overview	Blue
Eukaryota	Annelida	Polychaeta	Xenopneusta	Urechidae	f:Urechidae	f:Urechidae	3	http://www.marinespecies.org/aphia.php?p=taxdetails&id=255181	Blue
Eukaryota	Annelida	Polychaeta	Terebellida	Terebellidae	f:Terebellidae	f:Terebellidae	3	http://www.marinespecies.org/aphia.php?p=taxdetails&id=982	Blue
Eukaryota	Annelida	Polychaeta	NA	Opheliidae	f:Opheliidae	f:Opheliidae	3	https://www.ncbi.nlm.nih.gov/taxonomy/36122	Blue
Eukaryota	Annelida	Polychaeta	Capitellida	Capitellidae	f:Capitellidae	f:Capitellidae	3	https://www.ncbi.nlm.nih.gov/taxonomy/51292	Blue
Eukaryota	Chordata	Mammalia	Cetacea	Balaenopteridae	f:Balaenopteridae	f:Balaenopteridae	4	https://www.ncbi.nlm.nih.gov/taxonomy/9765	Blue
Bacteria	Proteobacteria	Alphaproteobacteria	Rickettsiales	Rickettsiaceae	f:Rickettsiaceae	f:Rickettsiaceae	0	https://en.wikipedia.org/wiki/Rickettsia	Green
Bacteria	Bacteroidetes	Flavobacteriia	NA	NA	c:Flavobacteriia	c:Flavobacteriia	0	https://www.ncbi.nlm.nih.gov/taxonomy/117743	Green
Bacteria	Bacteroidetes	Saprospiria	Saprospirales	Saprospiraceae	f:Saprospiraceae	f:Saprospiraceae	0	https://www.ncbi.nlm.nih.gov/taxonomy/89374	Green
Eukaryota	Zoopagomycota	Basidiobolomycetes	Basidiobolales	Basidiobolaceae	f:Basidiobolaceae	f:Basidiobolaceae	0	https://www.ncbi.nlm.nih.gov/taxonomy/4858	Green
Eukaryota	NA	Oomycetes	Myzocytiopsidales	Myzocytiopsidaceae	f:Myzocytiopsidaceae	f:Myzocytiopsidaceae	0	https://www.sciencedirect.com/science/article/pii/S0953756208605213	Green
Eukaryota	Ascomycota	Lecanoromycetes	NA	NA	c:Lecanoromycetes	c:Lecanoromycetes	0	https://en.wikipedia.org/wiki/Lecanoromycetes	Green
Eukaryota	Bacillariophyta	Coscinodiscophyceae	Thalassiosirales	NA	o:Thalassiosirales	o:Thalassiosirales	1	https://en.wikipedia.org/wiki/Thalassiosirales	Green
Eukaryota	Bacillariophyta	Bacillariophyceae	Cymbellales	Gomphonemataceae	f:Gomphonemataceae	f:Gomphonemataceae	1	http://www.algaebase.org/browse/taxonomy/?id=77915	Green
Eukaryota	Bacillariophyta	Coscinodiscophyceae	Thalassiosirales	Skeletonemataceae	f:Skeletonemataceae	f:Skeletonemataceae	1		Green
Eukaryota	Bacillariophyta	Bacillariophyceae	Bacillariales	Bacillariaceae	f:Bacillariaceae	f:Bacillariaceae	1	http://www.algaebase.org/browse/taxonomy/?id=77640	Green
Eukaryota	Bacillariophyta	Coscinodiscophyceae	Thalassiosirales	Lauderiaceae	f:Lauderiaceae	f:Lauderiaceae	1	http://www.marinespecies.org/aphia.php?p=taxdetails&id=149133	Green
Eukaryota	Bacillariophyta	Mediophyceae	Biddulphiales	Biddulphiaceae	f:Biddulphiaceae	f:Biddulphiaceae	1	http://www.marinespecies.org/aphia.php?p=taxdetails&id=148966	Green
Eukaryota	Bacillariophyta	Coscinodiscophyceae	Coscinodiscales	Heliopeltaceae	f:Heliopeltaceae	f:Heliopeltaceae	1	http://www.marinespecies.org/aphia.php?p=taxdetails&id=148946	Green
Eukaryota	Bacillariophyta	Bacillariophyceae	Thalassiophysales	Catenulaceae	f:Catenulaceae	f:Catenulaceae	1	https://www.itis.gov/servlet/SingleRpt/SingleRpt?search_topic=TSN&search_value=590783#null	Green
Eukaryota	Euglenida	NA	Rapaza	NA	o:Rapaza	o:Rapaza	2	https://link.springer.com/chapter/10.1007%2F978-3-319-54910-1_1	Green
Eukaryota	Arthropoda	Maxillopoda	Calanoida	Eucalanidae	f:Eucalanidae	f:Eucalanidae	3		Green
Eukaryota	Rotifera	Monogononta	Ploima	Brachionidae	f:Brachionidae	f:Brachionidae	3		Green
Eukaryota	Cnidaria	Hydrozoa	Leptothecata	Campanulariidae	f:Campanulariidae	f:Campanulariidae	3	https://en.wikipedia.org/wiki/Campanulariidae	Green
Eukaryota	Cnidaria	Hydrozoa	Leptothecata	Mitrocomidae	f:Mitrocomidae	f:Mitrocomidae	3	https://species.wikimedia.org/wiki/Mitrocomidae	Green
Eukaryota	Arthropoda	Maxillopoda	Poecilostomatoida	Oncaeidae	f:Oncaeidae	f:Oncaeidae	3	https://en.wikipedia.org/wiki/Oncaeidae	Green
Eukaryota	Chordata	Ascidiacea	Enterogona	Perophoridae	f:Perophoridae	f:Perophoridae	3	https://en.wikipedia.org/wiki/Perophoridae	Green
Eukaryota	Ctenophora	Nuda	Beroida	Beroidae	f:Beroidae	f:Beroidae	3	http://www.marinespecies.org/aphia.php?p=taxdetails&id=106317	Green
Eukaryota	Arthropoda	Branchiopoda	Diplostraca	Podonidae	f:Podonidae	f:Podonidae	3	http://www.marinespecies.org/aphia.php?p=taxdetails&id=106264	Green
Eukaryota	Arthropoda	Maxillopoda	Cyclopoida	Oithonidae	f:Oithonidae	f:Oithonidae	3	https://www.ncbi.nlm.nih.gov/taxonomy/136189	Green
Eukaryota	Arthropoda	Malacostraca	Decapoda	Varunidae	f:Varunidae	f:Varunidae	3	https://www.ncbi.nlm.nih.gov/taxonomy/72876	Green
Eukaryota	Chordata	Actinopteri	Clupeiformes	Engraulidae	f:Engraulidae	f:Engraulidae	3	https://www.ncbi.nlm.nih.gov/taxonomy/43062	Green
Eukaryota	NA	Dinophyceae	Peridiniales	Protoperidiniaceae	f:Protoperidiniaceae	f:Protoperidiniaceae	3	https://www.ncbi.nlm.nih.gov/taxonomy/261838	Green
Eukaryota	Chordata	Thaliacea	Doliolida	Doliolidae	f:Doliolidae	f:Doliolidae	3	http://eol.org/pages/1578/overview	Green
Eukaryota	Mollusca	Bivalvia	Veneroida	NA	o:Veneroida	o:Veneroida	3	https://en.wikipedia.org/wiki/Veneroida	Green
Eukaryota	NA	Spirotrichea	Tintinnida	Codonellidae	f:Codonellidae	f:Codonellidae	3	http://eol.org/pages/4724/overview	Green
Eukaryota	Annelida	Polychaeta	Phyllodocida	Pholoidae	f:Pholoidae	f:Pholoidae	3	https://www.ncbi.nlm.nih.gov/pubmed/26106707	Green
Eukaryota	Annelida	Polychaeta	Sabellida	Sabellariidae	f:Sabellariidae	f:Sabellariidae	3	https://en.wikipedia.org/wiki/Sabellariidae	Green
Eukaryota	Annelida	Polychaeta	Spionida	Spionidae	f:Spionidae	f:Spionidae	3	http://www.marinespecies.org/aphia.php?p=taxdetails&id=913	Green
Eukaryota	Annelida	Polychaeta	Phyllodocida	Syllidae	f:Syllidae	f:Syllidae	3	http://eol.org/pages/121/overview	Green
Eukaryota	Nemertea	Anopla	Heteronemertea	NA	o:Heteronemertea	o:Heteronemertea	3	http://eol.org/pages/2857/overview	Green
Archaea	Euryarchaeota	Candidatus Thalassoarchaea	NA	NA	c:Candidatus Thalassoarchaea	c:Candidatus Thalassoarchaea	0	https://www.ncbi.nlm.nih.gov/taxonomy/1680826	Grey
Archaea	Thaumarchaeota	NA	Nitrosopumilales	Nitrosopumilaceae	f:Nitrosopumilaceae	f:Nitrosopumilaceae	0	https://www.ncbi.nlm.nih.gov/taxonomy/338190	Grey
Bacteria	Proteobacteria	Alphaproteobacteria	Pelagibacterales	Pelagibacteraceae	f:Pelagibacteraceae	f:Pelagibacteraceae	0	https://en.wikipedia.org/wiki/Pelagibacterales	Grey
Bacteria	Proteobacteria	Alphaproteobacteria	NA	NA	c:Alphaproteobacteria	c:Alphaproteobacteria	0	https://www.ncbi.nlm.nih.gov/taxonomy/28211	Grey
Bacteria	Proteobacteria	Alphaproteobacteria	Caulobacterales	Caulobacteraceae	f:Caulobacteraceae	f:Caulobacteraceae	0	https://www.ncbi.nlm.nih.gov/taxonomy/76892	Grey
Bacteria	Proteobacteria	Gammaproteobacteria	Oceanospirillales	Halomonadaceae	f:Halomonadaceae	f:Halomonadaceae	0	https://www.ncbi.nlm.nih.gov/taxonomy/28256	Grey
Bacteria	Proteobacteria	Gammaproteobacteria	Oceanospirillales	Alcanivoracaceae	f:Alcanivoracaceae	f:Alcanivoracaceae	0	https://www.ncbi.nlm.nih.gov/taxonomy/224372	Grey
Bacteria	Proteobacteria	Gammaproteobacteria	Salinisphaerales	Salinisphaeraceae	f:Salinisphaeraceae	f:Salinisphaeraceae	0	https://www.ncbi.nlm.nih.gov/taxonomy/742031	Grey
Bacteria	Proteobacteria	Deltaproteobacteria	NA	NA	c:Deltaproteobacteria	c:Deltaproteobacteria	0	https://www.ncbi.nlm.nih.gov/taxonomy/28221	Grey
Bacteria	Planctomycetes	Planctomycetia	Planctomycetales	Planctomycetaceae	f:Planctomycetaceae	f:Planctomycetaceae	0	https://www.ncbi.nlm.nih.gov/taxonomy/126	Grey
Bacteria	Proteobacteria	Gammaproteobacteria	Pseudomonadales	Pseudomonadaceae	f:Pseudomonadaceae	f:Pseudomonadaceae	0	https://www.ncbi.nlm.nih.gov/taxonomy/135621	Grey
Bacteria	Proteobacteria	Betaproteobacteria	Nitrosomonadales	Nitrosomonadaceae	f:Nitrosomonadaceae	f:Nitrosomonadaceae	0	https://www.ncbi.nlm.nih.gov/taxonomy/206379	Grey
Bacteria	Actinobacteria <phylum>	Actinobacteria	NA	NA	c:Actinobacteria	c:Actinobacteria	0	https://www.ncbi.nlm.nih.gov/taxonomy/201174	Grey
Bacteria	Verrucomicrobia	Verrucomicrobiae	Verrucomicrobiales	NA	o:Verrucomicrobiales	o:Verrucomicrobiales	0	https://www.ncbi.nlm.nih.gov/taxonomy/48461	Grey
Bacteria	Proteobacteria	Gammaproteobacteria	Vibrionales	Vibrionaceae	f:Vibrionaceae	f:Vibrionaceae	0	https://www.ncbi.nlm.nih.gov/taxonomy/641	Grey
Bacteria	Proteobacteria	Alphaproteobacteria	Rhizobiales	Methylobacteriaceae	f:Methylobacteriaceae	f:Methylobacteriaceae	0	https://www.ncbi.nlm.nih.gov/taxonomy/119045	Grey
Bacteria	Proteobacteria	Gammaproteobacteria	Alteromonadales	Idiomarinaceae	f:Idiomarinaceae	f:Idiomarinaceae	0	https://www.ncbi.nlm.nih.gov/taxonomy/267893	Grey
Eukaryota	Basidiomycota	Exobasidiomycetes	Microstromatales	NA	o:Microstromatales	o:Microstromatales	0		Grey
Eukaryota	Ascomycota	Saccharomycetes	Saccharomycetales	NA	o:Saccharomycetales	o:Saccharomycetales	0		Grey
Eukaryota	Blastocladiomycota	Blastocladiomycetes	Blastocladiales	Blastocladiaceae	f:Blastocladiaceae	f:Blastocladiaceae	0	https://en.wikipedia.org/wiki/Blastocladiaceae	Grey
Eukaryota	Ascomycota	Dothideomycetes	Capnodiales	Mycosphaerellaceae	f:Mycosphaerellaceae	f:Mycosphaerellaceae	0	https://en.wikipedia.org/wiki/Mycosphaerellaceae	Grey
Eukaryota	Ascomycota	Leotiomycetes	Helotiales	NA	o:Helotiales	o:Helotiales	0	https://en.wikipedia.org/wiki/Helotiales	Grey
Eukaryota	Ascomycota	Eurotiomycetes	Chaetothyriales	Herpotrichiellaceae	f:Herpotrichiellaceae	f:Herpotrichiellaceae	0	https://www.ncbi.nlm.nih.gov/taxonomy/43219	Grey
Eukaryota	Basidiomycota	Agaricomycetes	Polyporales	Coriolaceae	f:Coriolaceae	f:Coriolaceae	0	http://eol.org/pages/2927513/overview	Grey
Eukaryota	Basidiomycota	Microbotryomycetes	Sporidiobolales	NA	o:Sporidiobolales	o:Sporidiobolales	0	https://en.wikipedia.org/wiki/Sporidiobolales	Grey
Eukaryota	Mucoromycota	NA	Mortierellales	Mortierellaceae	f:Mortierellaceae	f:Mortierellaceae	0	https://www.itis.gov/servlet/SingleRpt/SingleRpt?search_topic=TSN&search_value=181490#null	Grey
Eukaryota	Phaeophyceae	NA	Sporochnales	Sporochnaceae	f:Sporochnaceae	f:Sporochnaceae	1	https://en.wikipedia.org/wiki/Sporochnaceae	Grey
Eukaryota	Chlorophyta	Mamiellophyceae	Mamiellales	Bathycoccaceae	f:Bathycoccaceae	f:Bathycoccaceae	1		Grey
Eukaryota	Phaeophyceae	NA	Fucales	Hormosiraceae	f:Hormosiraceae	f:Hormosiraceae	1	https://en.wikipedia.org/wiki/Hormosira	Grey
Eukaryota	NA	Florideophyceae	Gracilariales	Gracilariaceae	f:Gracilariaceae	f:Gracilariaceae	1	https://onlinelibrary.wiley.com/doi/abs/10.1111/jpy.12281	Grey
Eukaryota	Chlorophyta	Mamiellophyceae	Mamiellales	Mamiellaceae	f:Mamiellaceae	f:Mamiellaceae	1	http://www.wikiwand.com/en/Mamiellaceae	Grey
Eukaryota	NA	Raphidophyceae	NA	NA	c:Raphidophyceae	c:Raphidophyceae	1		Grey
Eukaryota	NA	Raphidophyceae	Chattonellales	Chattonellaceae	f:Chattonellaceae	f:Chattonellaceae	1	https://en.wikipedia.org/wiki/Chattonella	Grey
Eukaryota	NA	Chrysophyceae	Chromulinales	Chromulinaceae	f:Chromulinaceae	f:Chromulinaceae	1	https://en.wikipedia.org/wiki/Chromulinaceae	Grey
Eukaryota	NA	Chrysophyceae	Chromulinales	Paraphysomonadaceae	f:Paraphysomonadaceae	f:Paraphysomonadaceae	1	http://www.marinespecies.org/aphia.php?p=taxdetails&id=291416	Grey
Eukaryota	Eustigmatophyceae	NA	Eustigmatales	Monodopsidaceae	f:Monodopsidaceae	f:Monodopsidaceae	1	http://www.marinespecies.org/aphia.php?p=taxdetails&id=345488	Grey
Eukaryota	Phaeophyceae	NA	Laminariales	NA	o:Laminariales	o:Laminariales	1	https://en.wikipedia.org/wiki/Kelp	Grey
Eukaryota	Bacillariophyta	Coscinodiscophyceae	Melosirales	Melosiraceae	f:Melosiraceae	f:Melosiraceae	1	http://www.algaebase.org/browse/taxonomy/?id=77903	Grey
Eukaryota	NA	Pelagophyceae	Pelagomonadales	NA	o:Pelagomonadales	o:Pelagomonadales	1	http://www.marinespecies.org/aphia.php?p=taxdetails&id=345501	Grey
Eukaryota	Chlorophyta	Chlorophyceae	Chlamydomonadales	Chlamydomonadaceae	f:Chlamydomonadaceae	f:Chlamydomonadaceae	1	http://eol.org/pages/3981/details	Grey
Eukaryota	Bacillariophyta	Fragilariophyceae	Rhaponeidales	Rhaphoneidaceae	f:Rhaphoneidaceae	f:Rhaphoneidaceae	1	http://www.marinespecies.org/aphia.php?p=taxdetails&id=149064	Grey
Eukaryota	Bacillariophyta	Bacillariophyceae	Eunotiales	Eunotiaceae	f:Eunotiaceae	f:Eunotiaceae	1	https://en.wikipedia.org/wiki/Eunotiaceae	Grey
Eukaryota	Bacillariophyta	Bacillariophyceae	Naviculales	NA	o:Naviculales	o:Naviculales	1	http://www.marinespecies.org/aphia.php?p=taxdetails&id=149015	Grey
Eukaryota	NA	Cryptophyta	Pyrenomonadales	Pyrenomonadaceae	f:Pyrenomonadaceae	f:Pyrenomonadaceae	1	https://en.wikipedia.org/wiki/Pyrenomonas	Grey
Eukaryota	Phaeophyceae	NA	Laminariales	Costariaceae	f:Costariaceae	f:Costariaceae	1	http://wiki.seaknature.org/Costariaceae	Grey
Bacteria	Proteobacteria	Alphaproteobacteria	Sphingomonadales	NA	o:Sphingomonadales	o:Sphingomonadales	1	https://en.wikipedia.org/wiki/Sphingomonadaceae	Grey
Eukaryota	NA	Dinophyceae	Gymnodiniales	Kareniaceae	f:Kareniaceae	f:Kareniaceae	2	https://www.ncbi.nlm.nih.gov/pubmed/28073566	Grey
Bacteria	Proteobacteria	Alphaproteobacteria	Sphingomonadales	Sphingomonadaceae	f:Sphingomonadaceae	f:Sphingomonadaceae	2	https://www.ncbi.nlm.nih.gov/taxonomy/41297	Grey
Bacteria	Proteobacteria	Alphaproteobacteria	Rhodospirillales	Rhodospirillaceae	f:Rhodospirillaceae	f:Rhodospirillaceae	2	https://www.ncbi.nlm.nih.gov/taxonomy/41295	Grey
Eukaryota	NA	Dinophyceae	Gonyaulacales	Amphidomataceae	f:Amphidomataceae	f:Amphidomataceae	2	https://www.ncbi.nlm.nih.gov/taxonomy/1123714	Grey
Eukaryota	NA	Cryptophyta	NA	NA	c:Cryptophyta	c:Cryptophyta	2	https://www.ncbi.nlm.nih.gov/taxonomy/3027	Grey
Eukaryota	NA	Dinophyceae	Coccidiniales	Chytriodiniaceae	f:Chytriodiniaceae	f:Chytriodiniaceae	2	https://www.ncbi.nlm.nih.gov/taxonomy/650049	Grey
Eukaryota	NA	Dinophyceae	Gonyaulacales	Goniodomataceae	f:Goniodomataceae	f:Goniodomataceae	2	http://eol.org/pages/4780/overview	Grey
Eukaryota	NA	NA	Euglyphida	Paulinellidae	f:Paulinellidae	f:Paulinellidae	2	https://en.wikipedia.org/wiki/Paulinella	Grey
Eukaryota	NA	Dinophyceae	Gymnodiniales	Tovelliaceae	f:Tovelliaceae	f:Tovelliaceae	2	https://onlinelibrary.wiley.com/doi/pdf/10.1111/jpy.12144	Grey
Eukaryota	NA	Dinophyceae	Syndiniales	Duboscquellidae	f:Duboscquellidae	f:Duboscquellidae	2	https://www.ncbi.nlm.nih.gov/taxonomy/88553	Grey
Eukaryota	NA	Dinophyceae	Gonyaulacales	Crypthecodiniaceae	f:Crypthecodiniaceae	f:Crypthecodiniaceae	2	http://eol.org/pages/4809/overview	Grey
Eukaryota	NA	Dinophyceae	Lophodiniales	Lophodiniaceae	f:Lophodiniaceae	f:Lophodiniaceae	2	https://books.google.com/books?id=IikPwCt1ioEC&pg=PA707&lpg=PA707&dq=Lophodiniaceae+mixotrophic&source=bl&ots=hNZZzw_dS9&sig=71sxaE_wmJDVpePpCs_Ao3-atOQ&hl=en&sa=X&ved=2ahUKEwjnpPvIp53cAhWRLXwKHYSND4MQ6AEwAHoECAIQAQ#v=onepage&q=Lophodiniaceae%20mixotrophic&f=false	Grey
Eukaryota	Arthropoda	Maxillopoda	Calanoida	Temoridae	f:Temoridae	f:Temoridae	3	https://en.wikipedia.org/wiki/Temoridae	Grey
Eukaryota	Cnidaria	Hydrozoa	Siphonophorae	Agalmatidae	f:Agalmatidae	f:Agalmatidae	3	https://en.wikipedia.org/wiki/Agalmatidae	Grey
Eukaryota	Arthropoda	Maxillopoda	Calanoida	Clausocalanidae	f:Clausocalanidae	f:Clausocalanidae	3	http://www.marinespecies.org/copepoda/aphia.php?p=taxdetails&id=104082	Grey
Eukaryota	Chordata	Ascidiacea	Enterogona	Ascidiidae	f:Ascidiidae	f:Ascidiidae	3	https://en.wikipedia.org/wiki/Ascidiidae	Grey
Eukaryota	Cnidaria	Hydrozoa	Siphonophorae	Prayidae	f:Prayidae	f:Prayidae	3	https://en.wikipedia.org/wiki/Prayidae	Grey
Eukaryota	Arthropoda	Maxillopoda	Poecilostomatoida	Corycaeidae	f:Corycaeidae	f:Corycaeidae	3	http://www.marinespecies.org/aphia.php?p=taxdetails&id=128569	Grey
Eukaryota	Cnidaria	Hydrozoa	Siphonophorae	Apolemiidae	f:Apolemiidae	f:Apolemiidae	3	https://en.wikipedia.org/wiki/Apolemia	Grey
Eukaryota	Cnidaria	Anthozoa	Scleractinia	Pocilloporidae	f:Pocilloporidae	f:Pocilloporidae	3	https://en.wikipedia.org/wiki/Pocilloporidae	Grey
Eukaryota	Cnidaria	Hydrozoa	Anthoathecata	Corynidae	f:Corynidae	f:Corynidae	3	https://en.wikipedia.org/wiki/Corynidae	Grey
Eukaryota	Cnidaria	Scyphozoa	Semaeostomeae	Cyaneidae	f:Cyaneidae	f:Cyaneidae	3	https://en.wikipedia.org/wiki/Cyaneidae	Grey
Eukaryota	NA	NA	NA	Hartmannellidae	f:Hartmannellidae	f:Hartmannellidae	3	https://en.wikipedia.org/wiki/Hartmannellidae	Grey
Eukaryota	Cnidaria	Hydrozoa	Anthoathecata	Bougainvilliidae	f:Bougainvilliidae	f:Bougainvilliidae	3	http://www.marinespecies.org/aphia.php?p=taxdetails&id=1594	Grey
Eukaryota	Arthropoda	Maxillopoda	Calanoida	NA	o:Calanoida	o:Calanoida	3	http://www.marinespecies.org/aphia.php?p=taxdetails&id=1100	Grey
Eukaryota	Mollusca	Cephalopoda	Octopoda	Argonautidae	f:Argonautidae	f:Argonautidae	3	https://www.ncbi.nlm.nih.gov/taxonomy/283088	Grey
Eukaryota	Arthropoda	Maxillopoda	Calanoida	Centropagidae	f:Centropagidae	f:Centropagidae	3	https://www.ncbi.nlm.nih.gov/taxonomy/136181	Grey
Eukaryota	Porifera	Demospongiae	Bubarida	Dictyonellidae	f:Dictyonellidae	f:Dictyonellidae	3	https://www.ncbi.nlm.nih.gov/taxonomy/85793	Grey
Eukaryota	Arthropoda	Malacostraca	Decapoda	Palaemonidae	f:Palaemonidae	f:Palaemonidae	3	https://www.ncbi.nlm.nih.gov/taxonomy/6695	Grey
Eukaryota	Chordata	Actinopteri	Scombriformes	Scombridae	f:Scombridae	f:Scombridae	3	https://www.ncbi.nlm.nih.gov/taxonomy/8224	Grey
Eukaryota	Chordata	Actinopteri	NA	Embiotocidae	f:Embiotocidae	f:Embiotocidae	3	http://eol.org/pages/5327/details	Grey
Eukaryota	Chordata	Actinopteri	Carangiformes	Carangidae	f:Carangidae	f:Carangidae	3	https://www.ncbi.nlm.nih.gov/taxonomy/8157	Grey
Eukaryota	Arthropoda	Maxillopoda	Cyclopoida	Cyclopidae	f:Cyclopidae	f:Cyclopidae	3	https://www.ncbi.nlm.nih.gov/taxonomy/84315	Grey
Eukaryota	NA	Litostomatea	Cyclotrichida	Mesodiniidae	f:Mesodiniidae	f:Mesodiniidae	3	https://www.ncbi.nlm.nih.gov/taxonomy/283645	Grey
Eukaryota	Arthropoda	Maxillopoda	Calanoida	Metridinidae	f:Metridinidae	f:Metridinidae	3	https://www.ncbi.nlm.nih.gov/taxonomy/122094	Grey
Eukaryota	NA	Colpodea	NA	NA	c:Colpodea	c:Colpodea	3	https://www.ncbi.nlm.nih.gov/taxonomy/5977	Grey
Eukaryota	NA	Phyllopharyngea	Chlamydodontida	Chlamydodontidae	f:Chlamydodontidae	f:Chlamydodontidae	3	http://eol.org/pages/2864056/overview	Grey
Eukaryota	NA	NA	Kinetoplastida	Bodonidae	f:Bodonidae	f:Bodonidae	3	http://eol.org/pages/2910506/overview	Grey
Eukaryota	NA	NA	Choanoflagellida	NA	o:Choanoflagellida	o:Choanoflagellida	3	http://tolweb.org/Choanoflagellates/2375	Grey
Eukaryota	NA	Polycystinea	NA	NA	c:Polycystinea	c:Polycystinea	3	http://eol.org/pages/2911248/hierarchy_entries/57057706/overview	Grey
Eukaryota	NA	Spirotrichea	Choreotrichida	Leegaardiellidae	f:Leegaardiellidae	f:Leegaardiellidae	3	https://www.sciencedirect.com/science/article/pii/S1055790316303888?via%3Dihub	Grey
Eukaryota	Arthropoda	Maxillopoda	NA	NA	c:Maxillopoda	c:Maxillopoda	3	https://en.wikipedia.org/wiki/Maxillopoda	Grey
Eukaryota	NA	NA	Choanoflagellida	Acanthoecidae	f:Acanthoecidae	f:Acanthoecidae	3	http://eol.org/pages/2910767/hierarchy_entries/51046051/overview	Grey
Eukaryota	NA	Litostomatea	Pleurostomatida	Litonotidae	f:Litonotidae	f:Litonotidae	3	http://eol.org/pages/2909179/overview	Grey
Eukaryota	NA	Cryptophyta	Cryptomonadales	Goniomonadaceae	f:Goniomonadaceae	f:Goniomonadaceae	3	http://protist.i.hosei.ac.jp/pdb/images/mastigophora/Goniomonas/sp_03.html	Grey
Eukaryota	NA	Oligohymenophorea	Peniculida	Stokesiidae	f:Stokesiidae	f:Stokesiidae	3	http://eol.org/pages/2910015/details	Grey
Eukaryota	Picozoa	Picomonadea	Picomonadida	Picomonadidae	f:Picomonadidae	f:Picomonadidae	3	http://www.marinespecies.org/aphia.php?p=taxdetails&id=730534	Grey
Eukaryota	NA	Oligohymenophorea	Peniculida	Urocentridae	f:Urocentridae	f:Urocentridae	3	http://eol.org/pages/4692/overview	Grey
Eukaryota	NA	NA	NA	Apusomonadidae	f:Apusomonadidae	f:Apusomonadidae	3	https://onlinelibrary.wiley.com/doi/abs/10.1111/1758-2229.12507	Grey
Eukaryota	NA	Dinophyceae	Peridiniales	Podolampaceae	f:Podolampaceae	f:Podolampaceae	3	https://onlinelibrary.wiley.com/doi/pdf/10.1046/j.1529-8817.2003.02113.x	Grey
Eukaryota	NA	Litostomatea	Vestibuliferida	Trimyemidae	f:Trimyemidae	f:Trimyemidae	3	http://eol.org/pages/2909702/overview	Grey
Eukaryota	NA	Polycystinea	Spumellaria	Spongodiscidae	f:Spongodiscidae	f:Spongodiscidae	3	http://eol.org/pages/2911279/details	Grey
Eukaryota	NA	Acantharea	Chaunacanthida	Gigartacontidae	f:Gigartacontidae	f:Gigartacontidae	3	http://media.eol.org/pages/2908275/overview	Grey
Eukaryota	NA	Acantharea	Chaunacanthida	NA	o:Chaunacanthida	o:Chaunacanthida	3	https://en.wikipedia.org/wiki/Acantharea	Grey
Eukaryota	NA	Polycystinea	Collodaria	Sphaerozoidae	f:Sphaerozoidae	f:Sphaerozoidae	3	https://www.nature.com/articles/ismej201712	Grey
Eukaryota	Apicomplexa	Coccidia	Eucoccidiorida	Eimeriidae	f:Eimeriidae	f:Eimeriidae	3	http://eol.org/pages/2908679/overview	Grey
Eukaryota	NA	Dinophyceae	Blastodiniales	NA	o:Blastodiniales	o:Blastodiniales	3	http://eol.org/pages/4761/overview	Grey
Eukaryota	NA	Ichthyosporea	Ichthyophonida	NA	o:Ichthyophonida	o:Ichthyophonida	3	https://www.annualreviews.org/doi/abs/10.1146/annurev.micro.56.012302.160950?rfr_dat=cr_pub%3Dpubmed&url_ver=Z39.88-2003&rfr_id=ori%3Arid%3Acrossref.org&journalCode=micro	Grey
Eukaryota	Apicomplexa	Coccidia	Eucoccidiorida	Adeleidae	f:Adeleidae	f:Adeleidae	3	https://en.wikipedia.org/wiki/Adeleorina	Grey
Eukaryota	NA	Oligohymenophorea	Apostomatida	Foettingeriidae	f:Foettingeriidae	f:Foettingeriidae	3	http://eol.org/pages/2909854/overview	Grey
Eukaryota	NA	Dinophyceae	Syndiniales	Syndiniaceae	f:Syndiniaceae	f:Syndiniaceae	3	https://en.wikipedia.org/wiki/Syndiniales	Grey
Eukaryota	NA	Acantharea	NA	NA	c:Acantharea	c:Acantharea	3	http://eol.org/pages/4876/details	Grey
Eukaryota	NA	NA	NA	Ellobiopsidae	f:Ellobiopsidae	f:Ellobiopsidae	3	https://en.wikipedia.org/wiki/Ellobiopsis	Grey
Eukaryota	NA	Acantharea	Symphyacanthida	Amphilithiidae	f:Amphilithiidae	f:Amphilithiidae	3	http://eol.org/pages/2908263/details	Grey
Eukaryota	NA	Acantharea	Arthracanthida	Hexalaspididae	f:Hexalaspididae	f:Hexalaspididae	3	http://eol.org/pages/2908288/overview	Grey
Eukaryota	Annelida	Polychaeta	Phyllodocida	Nephtyidae	f:Nephtyidae	f:Nephtyidae	3	http://www.marinespecies.org/aphia.php?p=taxdetails&id=956	Grey
Eukaryota	Annelida	Polychaeta	Spionida	Cirratulidae	f:Cirratulidae	f:Cirratulidae	3	http://eol.org/pages/129/details	Grey
Eukaryota	Chordata	Mammalia	Carnivora	Otariidae	f:Otariidae	f:Otariidae	4	https://www.ncbi.nlm.nih.gov/taxonomy/9702	Grey
Bacteria	Proteobacteria	Gammaproteobacteria	NA	NA	c:Gammaproteobacteria	c:Gammaproteobacteria	0	https://www.ncbi.nlm.nih.gov/taxonomy/1236	Orange
Bacteria	Proteobacteria	Alphaproteobacteria	Rhizobiales	Rhizobiaceae	f:Rhizobiaceae	f:Rhizobiaceae	0	https://www.ncbi.nlm.nih.gov/taxonomy/82115	Orange
Bacteria	Proteobacteria	Alphaproteobacteria	Rhodobacterales	Rhodobacteraceae	f:Rhodobacteraceae	f:Rhodobacteraceae	0	https://www.ncbi.nlm.nih.gov/taxonomy/31989	Orange
Bacteria	Proteobacteria	Alphaproteobacteria	Rhodobacterales	Hyphomonadaceae	f:Hyphomonadaceae	f:Hyphomonadaceae	0	https://www.ncbi.nlm.nih.gov/taxonomy/69657	Orange
Bacteria	Proteobacteria	Gammaproteobacteria	Alteromonadales	Alteromonadaceae	f:Alteromonadaceae	f:Alteromonadaceae	0	https://www.ncbi.nlm.nih.gov/taxonomy/72275	Orange
Bacteria	Proteobacteria	Alphaproteobacteria	Sphingomonadales	Erythrobacteraceae	f:Erythrobacteraceae	f:Erythrobacteraceae	0	http://www.microbiologyresearch.org/docserver/fulltext/ijsem/62/6/1348_ijs029561.pdf?expires=1531351702&id=id&accname=guest&checksum=1E6428C3AA8E6C438EE0C5FAD2084C75	Orange
Bacteria	Proteobacteria	Alphaproteobacteria	Rhodobacterales	NA	o:Rhodobacterales	o:Rhodobacterales	0	http://eol.org/pages/7695/overview	Orange
Eukaryota	Ascomycota	Sordariomycetes	Hypocreales	NA	o:Hypocreales	o:Hypocreales	0	https://en.wikipedia.org/wiki/Hypocreales	Orange
Eukaryota	Ascomycota	Sordariomycetes	Hypocreales	Cordycipitaceae	f:Cordycipitaceae	f:Cordycipitaceae	0	https://www.ncbi.nlm.nih.gov/taxonomy/474943	Orange
Eukaryota	NA	Oomycetes	NA	NA	c:Oomycetes	c:Oomycetes	0	https://en.wikipedia.org/wiki/Oomycete	Orange
Eukaryota	NA	Labyrinthulomycetes	NA	Thraustochytriaceae	f:Thraustochytriaceae	f:Thraustochytriaceae	1	http://www.marinespecies.org/aphia.php?p=taxdetails&id=22156	Orange
Eukaryota	NA	NA	Phaeocystales	Phaeocystaceae	f:Phaeocystaceae	f:Phaeocystaceae	1		Orange
Eukaryota	Bacillariophyta	Fragilariophyceae	Thalassionemales	Thalassionemataceae	f:Thalassionemataceae	f:Thalassionemataceae	1		Orange
Eukaryota	Bacillariophyta	Coscinodiscophyceae	Melosirales	Stephanopyxidaceae	f:Stephanopyxidaceae	f:Stephanopyxidaceae	1	http://eol.org/pages/3480/overview	Orange
Eukaryota	Bacillariophyta	Coscinodiscophyceae	NA	NA	c:Coscinodiscophyceae	c:Coscinodiscophyceae	1	http://eol.org/pages/3438/overview	Orange
Eukaryota	Bacillariophyta	Coscinodiscophyceae	Coscinodiscales	Hemidiscaceae	f:Hemidiscaceae	f:Hemidiscaceae	1	https://www.ncbi.nlm.nih.gov/taxonomy/49229	Orange
Eukaryota	Euglenida	NA	Eutreptiales	NA	o:Eutreptiales	o:Eutreptiales	1	https://www.ncbi.nlm.nih.gov/taxonomy/86652	Orange
Eukaryota	NA	Synurophyceae	Ochromonadales	Ochromonadaceae	f:Ochromonadaceae	f:Ochromonadaceae	1	http://eol.org/pages/3622/overview	Orange
Eukaryota	Streptophyta	Charophyceae	Charales	Characeae	f:Characeae	f:Characeae	1	http://eol.org/pages/3909/details	Orange
Eukaryota	Chlorophyta	Mamiellophyceae	Dolichomastigales	NA	o:Dolichomastigales	o:Dolichomastigales	1	https://www.itis.gov/servlet/SingleRpt/SingleRpt?search_topic=TSN&search_value=846582#null	Orange
Eukaryota	NA	Dinophyceae	Gonyaulacales	Ceratiaceae	f:Ceratiaceae	f:Ceratiaceae	2	https://www.ncbi.nlm.nih.gov/taxonomy/39451	Orange
Eukaryota	NA	Dinophyceae	Peridiniales	Thoracosphaeraceae	f:Thoracosphaeraceae	f:Thoracosphaeraceae	2	https://www.ncbi.nlm.nih.gov/taxonomy/1691972	Orange
Eukaryota	NA	Dinophyceae	Gymnodiniales	NA	o:Gymnodiniales	o:Gymnodiniales	2	https://www.ncbi.nlm.nih.gov/taxonomy/2953	Orange
Eukaryota	NA	Dinophyceae	Suessiales	Suessiaceae	f:Suessiaceae	f:Suessiaceae	2	https://www.ncbi.nlm.nih.gov/taxonomy/89955	Orange
Eukaryota	NA	Dinophyceae	Peridiniales	Peridiniaceae	f:Peridiniaceae	f:Peridiniaceae	2	https://www.ncbi.nlm.nih.gov/taxonomy/66803	Orange
Eukaryota	NA	Dinophyceae	Gonyaulacales	Pyrophacaceae	f:Pyrophacaceae	f:Pyrophacaceae	2	https://www.ncbi.nlm.nih.gov/taxonomy/72552	Orange
Eukaryota	NA	Dinophyceae	Dinophysiales	Dinophysiaceae	f:Dinophysiaceae	f:Dinophysiaceae	2	https://www.ncbi.nlm.nih.gov/taxonomy/47932	Orange
Eukaryota	NA	Dinophyceae	Peridiniales	NA	o:Peridiniales	o:Peridiniales	2	https://www.ncbi.nlm.nih.gov/taxonomy/2910	Orange
Eukaryota	NA	Dinophyceae	Peridiniales	Ostreopsidaceae	f:Ostreopsidaceae	f:Ostreopsidaceae	2	https://www.frontiersin.org/articles/10.3389/fmars.2018.00217/full	Orange
Eukaryota	Cnidaria	Hydrozoa	Anthoathecata	Pandeidae	f:Pandeidae	f:Pandeidae	3	https://en.wikipedia.org/wiki/Pandeidae	Orange
Eukaryota	Cnidaria	Hydrozoa	Leptothecata	NA	o:Leptothecata	o:Leptothecata	3	https://en.wikipedia.org/wiki/Leptothecata	Orange
Eukaryota	Chaetognatha	Sagittoidea	Aphragmophora	Sagittidae	f:Sagittidae	f:Sagittidae	3	https://en.wikipedia.org/wiki/Chaetognatha	Orange
Eukaryota	NA	NA	Bicosoecida	Cafeteriaceae	f:Cafeteriaceae	f:Cafeteriaceae	3	https://en.wikipedia.org/wiki/Cafeteria_roenbergensis	Orange
Eukaryota	Cnidaria	Hydrozoa	Anthoathecata	Hydridae	f:Hydridae	f:Hydridae	3		Orange
Eukaryota	NA	NA	Choanoflagellida	Salpingoecidae	f:Salpingoecidae	f:Salpingoecidae	3	https://en.wikipedia.org/wiki/Salpingoecidae	Orange
Eukaryota	Mollusca	Gastropoda	NA	Physidae	f:Physidae	f:Physidae	3	https://www.ncbi.nlm.nih.gov/taxonomy/109669	Orange
Eukaryota	Cnidaria	Hydrozoa	Anthoathecata	Sympagohydridae	f:Sympagohydridae	f:Sympagohydridae	3	https://www.ncbi.nlm.nih.gov/taxonomy/589526	Orange
Eukaryota	Chordata	Actinopteri	Gadiformes	Merlucciidae	f:Merlucciidae	f:Merlucciidae	3	https://www.ncbi.nlm.nih.gov/taxonomy/8061	Orange
Eukaryota	NA	Oligohymenophorea	Philasterida	Cinetochilidae	f:Cinetochilidae	f:Cinetochilidae	3	https://www.ncbi.nlm.nih.gov/taxonomy/692528	Orange
Eukaryota	NA	Spirotrichea	NA	Tontoniidae	f:Tontoniidae	f:Tontoniidae	3	https://www.ncbi.nlm.nih.gov/taxonomy/641220	Orange
Eukaryota	Echinodermata	Echinoidea	NA	NA	c:Echinoidea	c:Echinoidea	3	https://www.ncbi.nlm.nih.gov/taxonomy/7625	Orange
Eukaryota	NA	Spirotrichea	NA	Strombidiidae	f:Strombidiidae	f:Strombidiidae	3	https://www.ncbi.nlm.nih.gov/taxonomy/60004	Orange
Eukaryota	NA	Prostomatea	Prorodontida	Colepidae	f:Colepidae	f:Colepidae	3	https://www.ncbi.nlm.nih.gov/taxonomy/6002	Orange
Eukaryota	NA	NA	Diplonemida	NA	o:Diplonemida	o:Diplonemida	3	https://www.ncbi.nlm.nih.gov/taxonomy/191814	Orange
Eukaryota	NA	NA	Choanoflagellida	Stephanoecidae	f:Stephanoecidae	f:Stephanoecidae	3	https://www.ncbi.nlm.nih.gov/taxonomy/1158810	Orange
Eukaryota	NA	Phyllopharyngea	Chlamydodontida	Lynchellidae	f:Lynchellidae	f:Lynchellidae	3	https://www.ncbi.nlm.nih.gov/taxonomy/692910	Orange
Eukaryota	NA	NA	Thaumatomonadida	Thaumatomastigidae	f:Thaumatomastigidae	f:Thaumatomastigidae	3	https://www.ncbi.nlm.nih.gov/taxonomy/45098	Orange
Eukaryota	NA	Spirotrichea	Choreotrichida	Strombidinopsidae	f:Strombidinopsidae	f:Strombidinopsidae	3	https://www.ncbi.nlm.nih.gov/taxonomy/141412	Orange
Eukaryota	NA	Spirotrichea	Choreotrichida	Strobilidiidae	f:Strobilidiidae	f:Strobilidiidae	3	https://www.ncbi.nlm.nih.gov/taxonomy/181619	Orange
Eukaryota	NA	Oligohymenophorea	Philasterida	NA	o:Philasterida	o:Philasterida	3	https://www.ncbi.nlm.nih.gov/taxonomy/198613	Orange
Eukaryota	Arthropoda	Maxillopoda	Cyclopoida	Rhynchomolgidae	f:Rhynchomolgidae	f:Rhynchomolgidae	3	https://www.ncbi.nlm.nih.gov/taxonomy/298445	Orange
Eukaryota	NA	Litostomatea	Haptorida	Didiniidae	f:Didiniidae	f:Didiniidae	3	https://www.ncbi.nlm.nih.gov/taxonomy/197898	Orange
Eukaryota	Ctenophora	Tentaculata	Cydippida	Pleurobrachiidae	f:Pleurobrachiidae	f:Pleurobrachiidae	3	http://eol.org/pages/8723/overview	Orange
Eukaryota	NA	Oligohymenophorea	NA	NA	c:Oligohymenophorea	c:Oligohymenophorea	3	http://eol.org/pages/2909714/overview	Orange
Eukaryota	NA	NA	Cercomonadida	NA	o:Cercomonadida	o:Cercomonadida	3	http://eol.org/pages/2910212/overview	Orange
Eukaryota	NA	Heterotrichea	Heterotrichida	Peritromidae	f:Peritromidae	f:Peritromidae	3	http://www.marinespecies.org/aphia.php?p=taxdetails&id=172310	Orange
Eukaryota	NA	Litostomatea	Haptorida	Spathidiidae	f:Spathidiidae	f:Spathidiidae	3	http://eol.org/pages/4747/overview	Orange
Eukaryota	NA	NA	NA	Vannellidae	f:Vannellidae	f:Vannellidae	3	http://eol.org/pages/2861701/overview	Orange
Eukaryota	NA	Colpodea	Cyrtolophosidida	Cyrtolophosididae	f:Cyrtolophosididae	f:Cyrtolophosididae	3	http://eol.org/pages/2863971/overview	Orange
Eukaryota	NA	Colpodea	Colpodida	Marynidae	f:Marynidae	f:Marynidae	3	https://www.sciencedirect.com/science/article/pii/S0932473912000181?via%3Dihub	Orange
Eukaryota	NA	Oligohymenophorea	NA	Cryptochilidae	f:Cryptochilidae	f:Cryptochilidae	3	https://en.wikipedia.org/wiki/Cryptochilidae	Orange
Eukaryota	NA	Phyllopharyngea	Dysteriida	Plesiotrichopidae	f:Plesiotrichopidae	f:Plesiotrichopidae	3	http://journals.plos.org/plosone/article?id=10.1371/journal.pone.0033198	Orange
Eukaryota	NA	NA	Bicosoecida	NA	o:Bicosoecida	o:Bicosoecida	3	https://microbewiki.kenyon.edu/index.php/Bicosoecids	Orange
Eukaryota	NA	Oligohymenophorea	Philasterida	Thigmophryidae	f:Thigmophryidae	f:Thigmophryidae	3	https://books.google.com/books?id=Hd3jKGDBR48C&pg=PA532&lpg=PA532&dq=Thigmophryidae&source=bl&ots=EszOCmLm9B&sig=pzlG1bVnytLARe8YWepG0b9YEsg&hl=en&sa=X&ved=2ahUKEwjorbzZxpzcAhUqsVQKHUFHDvYQ6AEwBnoECAYQAQ#v=onepage&q=Thigmophryidae&f=false	Orange
Eukaryota	NA	NA	NA	Spongomonadidae	f:Spongomonadidae	f:Spongomonadidae	3	http://eol.org/pages/2911994/overview	Orange
Eukaryota	NA	Spirotrichea	Tintinnida	Metacylididae	f:Metacylididae	f:Metacylididae	3	http://eol.org/pages/4728/overview	Orange
Eukaryota	NA	Phyllopharyngea	Dysteriida	Dysteriidae	f:Dysteriidae	f:Dysteriidae	3	http://eol.org/pages/2909345/overview	Orange
Eukaryota	Annelida	Polychaeta	NA	NA	c:Polychaeta	c:Polychaeta	3	https://en.wikipedia.org/wiki/Polychaete	Orange
Bacteria	Bacteroidetes	Cytophagia	Cytophagales	NA	o:Cytophagales	o:Cytophagales	0	https://www.ncbi.nlm.nih.gov/taxonomy/768507	Yellow
Eukaryota	NA	Oomycetes	Pythiales	Pythiaceae	f:Pythiaceae	f:Pythiaceae	0	https://en.wikipedia.org/wiki/Pythiaceae	Yellow
Eukaryota	NA	NA	Isochrysidales	Noelaerhabdaceae	f:Noelaerhabdaceae	f:Noelaerhabdaceae	1	https://en.wikipedia.org/wiki/Noelaerhabdaceae	Yellow
Eukaryota	Bacillariophyta	Coscinodiscophyceae	Thalassiosirales	Thalassiosiraceae	f:Thalassiosiraceae	f:Thalassiosiraceae	1		Yellow
Eukaryota	Bacillariophyta	Coscinodiscophyceae	Rhizosoleniales	Rhizosoleniaceae	f:Rhizosoleniaceae	f:Rhizosoleniaceae	1	https://www.e-algae.org/journal/view.php?number=2628	Yellow
Eukaryota	Bacillariophyta	Fragilariophyceae	Fragilariales	Fragilariaceae	f:Fragilariaceae	f:Fragilariaceae	1	https://www.inaturalist.org/taxa/51506-Fragilariaceae	Yellow
Eukaryota	Bacillariophyta	Mediophyceae	Lithodesmiales	Lithodesmiaceae	f:Lithodesmiaceae	f:Lithodesmiaceae	1	http://www.marinespecies.org/aphia.php?p=taxdetails&id=149021	Yellow
Eukaryota	Bacillariophyta	Coscinodiscophyceae	Chaetocerotales	Chaetocerotaceae	f:Chaetocerotaceae	f:Chaetocerotaceae	1	http://www.marinespecies.org/aphia.php?p=taxdetails&id=148984	Yellow
Eukaryota	Bacillariophyta	Mediophyceae	Hemiaulales	Hemiaulaceae	f:Hemiaulaceae	f:Hemiaulaceae	1	http://www.marinespecies.org/aphia.php?p=taxdetails&id=149235	Yellow
Eukaryota	Bacillariophyta	Coscinodiscophyceae	Leptocylindrales	Leptocylindraceae	f:Leptocylindraceae	f:Leptocylindraceae	1	https://www.ncbi.nlm.nih.gov/taxonomy/163514	Yellow
Eukaryota	Bacillariophyta	Bacillariophyceae	Naviculales	Pleurosigmataceae	f:Pleurosigmataceae	f:Pleurosigmataceae	1	https://www.ncbi.nlm.nih.gov/taxonomy/197751	Yellow
Eukaryota	Bacillariophyta	Coscinodiscophyceae	Chaetocerotales	Attheyaceae	f:Attheyaceae	f:Attheyaceae	1	http://v3.boldsystems.org/index.php/Taxbrowser_Taxonpage?taxid=87700	Yellow
Eukaryota	Bacillariophyta	Fragilariophyceae	NA	NA	c:Fragilariophyceae	c:Fragilariophyceae	1	http://www.marinespecies.org/aphia.php?p=taxdetails&id=148950	Yellow
Eukaryota	Bacillariophyta	Mediophyceae	Hemiaulales	Bellerocheaceae	f:Bellerocheaceae	f:Bellerocheaceae	1	http://www.marinespecies.org/aphia.php?p=taxdetails&id=149304	Yellow
Eukaryota	NA	Dinophyceae	Peridiniales	Glenodiniaceae	f:Glenodiniaceae	f:Glenodiniaceae	2	https://www-tandfonline-com.stanford.idm.oclc.org/doi/full/10.1080/14772000.2012.721021?scroll=top&needAccess=true	Yellow
Eukaryota	NA	Dinophyceae	Syndiniales	NA	o:Syndiniales	o:Syndiniales	2	https://www.ncbi.nlm.nih.gov/taxonomy/88547	Yellow
Eukaryota	NA	Dinophyceae	Peridiniales	Diplopsaliaceae	f:Diplopsaliaceae	f:Diplopsaliaceae	2	http://www.ebr.or.kr/journal/article.php?code=54749	Yellow
Eukaryota	Arthropoda	Maxillopoda	Calanoida	Paracalanidae	f:Paracalanidae	f:Paracalanidae	3	https://en.wikipedia.org/wiki/Paracalanidae	Yellow
Eukaryota	Rotifera	Monogononta	Ploima	Synchaetidae	f:Synchaetidae	f:Synchaetidae	3		Yellow
Eukaryota	Rotifera	Monogononta	Ploima	NA	o:Ploima	o:Ploima	3	https://en.wikipedia.org/wiki/Ploima	Yellow
Eukaryota	Mollusca	Gastropoda	NA	Planorbidae	f:Planorbidae	f:Planorbidae	3	http://www.marinespecies.org/aphia.php?p=taxdetails&id=153908	Yellow
Eukaryota	Arthropoda	Maxillopoda	Calanoida	Calanidae	f:Calanidae	f:Calanidae	3	http://eol.org/pages/1415/details	Yellow
Eukaryota	Arthropoda	Malacostraca	Amphipoda	Dogielinotidae	f:Dogielinotidae	f:Dogielinotidae	3	http://www.marinespecies.org/aphia.php?p=taxdetails&id=236753	Yellow
Eukaryota	Porifera	Demospongiae	Haplosclerida	Petrosiidae	f:Petrosiidae	f:Petrosiidae	3	http://www.marinespecies.org/aphia.php?p=taxdetails&id=131638	Yellow
Eukaryota	Cnidaria	Hydrozoa	Siphonophorae	NA	o:Siphonophorae	o:Siphonophorae	3	https://www.ncbi.nlm.nih.gov/taxonomy/42759	Yellow
Eukaryota	Cnidaria	Anthozoa	Alcyonacea	Ellisellidae	f:Ellisellidae	f:Ellisellidae	3	https://www.ncbi.nlm.nih.gov/taxonomy/86559	Yellow
Eukaryota	NA	Spirotrichea	Tintinnida	Xystonellidae	f:Xystonellidae	f:Xystonellidae	3	https://www.ncbi.nlm.nih.gov/taxonomy/211023	Yellow
Eukaryota	Rotifera	Monogononta	Ploima	Trichocercidae	f:Trichocercidae	f:Trichocercidae	3	http://www.marinespecies.org/aphia.php?p=taxdetails&id=134925	Yellow
Eukaryota	NA	Dinophyceae	Peridiniales	Amphidiniopsidaceae	f:Amphidiniopsidaceae	f:Amphidiniopsidaceae	3	http://eol.org/pages/37087064/overview	Yellow
Eukaryota	NA	Spirotrichea	Sporadotrichida	Oxytrichidae	f:Oxytrichidae	f:Oxytrichidae	3	http://www.marinespecies.org/aphia.php?p=taxdetails&id=390772	Yellow
Eukaryota	NA	Oligohymenophorea	Philasterida	Philasteridae	f:Philasteridae	f:Philasteridae	3	http://eol.org/pages/2909894/overview	Yellow
Eukaryota	Arthropoda	Maxillopoda	Poecilostomatoida	Clausidiidae	f:Clausidiidae	f:Clausidiidae	3	https://www.itis.gov/servlet/SingleRpt/SingleRpt?search_topic=TSN&search_value=88959#null	Yellow
Eukaryota	Apicomplexa	Coccidia	Eucoccidiorida	Cryptosporidiidae	f:Cryptosporidiidae	f:Cryptosporidiidae	3	http://eol.org/pages/4659/overview	Yellow
Eukaryota	NA	Oligohymenophorea	Apostomatida	Colliniidae	f:Colliniidae	f:Colliniidae	3	https://onlinelibrary.wiley.com/doi/abs/10.1111/jeu.12638	Yellow
Eukaryota	Annelida	Polychaeta	Phyllodocida	Hesionidae	f:Hesionidae	f:Hesionidae	3	https://www.ncbi.nlm.nih.gov/taxonomy/115834	Yellow
Eukaryota	Annelida	Polychaeta	Echiuroinea	Echiuridae	f:Echiuridae	f:Echiuridae	3	https://www.ncbi.nlm.nih.gov/taxonomy/41799	Yellow
Eukaryota	Annelida	Polychaeta	Terebellida	Pectinariidae	f:Pectinariidae	f:Pectinariidae	3	http://eol.org/pages/136/details	Yellow
Eukaryota	Annelida	Polychaeta	Phyllodocida	Nereididae	f:Nereididae	f:Nereididae	3	http://eol.org/pages/108/details	Yellow

## Sheet: Fig. 3b and c
This figure was made by correlating the kWithin with the environmental variable
Grey subnetwork							Blue subnetwork
kTotal	kWithin	kOut	kDiff	taxa			kTotal	kWithin	kOut	kDiff	taxa
3.86028	3.79658	0.0637012	3.73288	f:Sporochnaceae			3.77376	3.51577	0.25799	3.25778	f:Chrysochromulinaceae
8.4078	8.39692	0.0108802	8.38604	f:Bathycoccaceae			1.42224	0.803009	0.619234	0.183776	o:Pyramimonadales
1.60891	1.36148	0.247431	1.11405	f:Pelagibacteraceae			4.76105	4.45532	0.305733	4.14958	o:Florenciellales
6.15111	3.98029	2.17082	1.80947	f:Hormosiraceae			6.69538	6.4877	0.207677	6.28002	f:Dinobryaceae
2.88271	1.46246	1.42025	0.0422114	o:Saccharomycetales			1.68987	1.56104	0.128826	1.43222	o:Narcomedusae
7.63815	7.62934	0.00881056	7.62053	f:Ascidiidae			16.1536	15.9682	0.185423	15.7828	f:Urechidae
5.59011	5.45388	0.13623	5.31765	f:Gracilariaceae			4.05153	2.09111	1.96042	0.130696	f:Cochliopodiidae
5.87098	5.59749	0.273483	5.32401	f:Chattonellaceae			5.91367	5.72684	0.186834	5.54001	f:Synuraceae
3.78125	2.93134	0.849913	2.08143	o:Microstromatales			5.84336	5.32277	0.52059	4.80218	f:Cymatosiraceae
33.299	33.2963	0.00267926	33.2936	f:Prayidae			1.933	1.47767	0.455327	1.02234	o:Pedinellales
2.74188	1.53654	1.20534	0.331204	f:Mamiellaceae			16.0801	15.8278	0.252273	15.5756	f:Sugiuridae
25.3289	25.319	0.00992198	25.3091	f:Blastocladiaceae			4.1667	3.8515	0.315198	3.5363	c:Chrysophyceae
5.04073	0.705701	4.33503	-3.62933	f:Pocilloporidae			5.97065	1.73955	4.23109	-2.49154	f:Hydractiniidae
4.5787	3.4935	1.08521	2.40829	f:Agalmatidae			4.5051	3.57746	0.927643	2.64982	f:Pycnococcaceae
7.0413	7.02156	0.0197444	7.00181	f:Kareniaceae			3.61858	3.16356	0.455023	2.70853	f:Sargassaceae
14.4614	14.4572	0.00421264	14.453	f:Cyaneidae			15.6672	15.2286	0.438648	14.7899	f:Rathkeidae
7.35179	6.89895	0.452842	6.44611	f:Apolemiidae			3.88151	3.81714	0.0643678	3.75278	f:Terebellidae
8.47799	8.18486	0.29313	7.89173	o:Laminariales			3.99628	3.93749	0.0587929	3.8787	f:Bacillaceae
2.25297	1.12051	1.13246	-0.0119519	f:Corynidae			5.08768	4.86079	0.226889	4.6339	f:Pleurotaceae
5.26827	4.26729	1.00098	3.2663	c:Raphidophyceae			8.07572	8.0261	0.0496222	7.97648	o:Dictyochales
2.38451	1.14682	1.23769	-0.0908762	f:Bougainvilliidae			1.90156	1.60742	0.294141	1.31328	f:Dolichomastigaceae
4.9143	4.40198	0.512322	3.88965	f:Monodopsidaceae			7.75083	7.70124	0.0495972	7.65164	o:Prymnesiales
6.7813	6.66314	0.118164	6.54497	o:Helotiales			3.50533	2.13329	1.37203	0.761256	f:Euphausiidae
18.5043	18.4542	0.0500995	18.4041	f:Mycosphaerellaceae			15.5538	15.3887	0.165075	15.2236	o:Planctomycetales
6.18947	4.8765	1.31297	3.56353	f:Centropagidae			4.38895	3.9744	0.414551	3.55985	f:Babesiidae
1.45618	1.3101	0.146079	1.16402	f:Chromulinaceae			1.29986	0.757825	0.542038	0.215787	f:Geminigeraceae
13.8608	13.8315	0.0292663	13.8022	f:Herpotrichiellaceae			10.6922	8.83578	1.85639	6.97939	f:Listeriaceae
30.1728	30.1702	0.00258422	30.1676	f:Halomonadaceae			2.70511	2.22072	0.484397	1.73632	o:Prasinococcales
9.17193	9.0824	0.0895313	8.99287	f:Caulobacteraceae			15.0406	14.943	0.0975635	14.8455	f:Gonyaulacaceae
33.3798	33.3771	0.00272052	33.3744	f:Paraphysomonadaceae			1.77525	1.12632	0.648931	0.477387	f:Warnowiaceae
22.9066	22.9005	0.00613935	22.8944	c:Alphaproteobacteria			8.58012	8.47166	0.108462	8.3632	f:Tintinnidae
33.3294	33.3267	0.00271806	33.324	c:Deltaproteobacteria			1.57232	1.10261	0.469714	0.632896	f:Cephaloidophoridae
14.0612	14.0547	0.00645055	14.0483	o:Calanoida			14.6318	14.5274	0.104388	14.423	f:Prymnesiaceae
17.1129	16.9878	0.125058	16.8628	f:Palaemonidae			16.69	16.5268	0.163176	16.3636	f:Balaenopteridae
1.32356	1.21139	0.112169	1.09922	f:Sphingomonadaceae			5.25886	3.93075	1.32811	2.60264	f:Hemiselmidaceae
6.76105	6.69102	0.070024	6.621	f:Alcanivoracaceae			12.0574	11.942	0.115464	11.8265	f:Braarudosphaeraceae
8.36699	7.95195	0.415043	7.53691	f:Dictyonellidae			5.94941	2.14388	3.80552	-1.66164	f:Chordariaceae
10.153	10.1353	0.0176617	10.1177	f:Planctomycetaceae			7.64896	2.47944	5.16952	-2.69009	f:Katablepharidaceae
34.369	34.3665	0.0025611	34.3639	f:Rhodospirillaceae			9.42571	8.93157	0.494139	8.43743	c:Trebouxiophyceae
6.86581	6.85192	0.0138877	6.83803	o:Verrucomicrobiales			3.76381	3.07672	0.687099	2.38962	f:Haliphthoraceae
3.99102	3.27489	0.716129	2.55877	f:Salinisphaeraceae			7.33254	7.22973	0.102808	7.12692	f:Prorocentraceae
19.3093	19.308	0.00130817	19.3067	f:Methylobacteriaceae			1.62064	0.96209	0.658548	0.303542	f:Cercomonadidae
8.51035	8.12137	0.388985	7.73238	f:Scombridae			5.37629	4.36305	1.01324	3.34981	f:Symbiodiniaceae
4.54784	4.04788	0.499964	3.54792	f:Nitrosomonadaceae			6.33242	3.19774	3.13468	0.0630618	o:Telonemida
34.2447	34.2421	0.00259047	34.2395	f:Otariidae			6.4293	6.35407	0.0752268	6.27885	f:Acanthocystidae
7.51593	7.3377	0.17823	7.15947	f:Vibrionaceae			5.8618	5.56445	0.297349	5.2671	c:Spirotrichea
33.2912	33.2885	0.00266963	33.2859	c:Candidatus Thalassoarchaea			16.1679	15.842	0.325898	15.5161	c:Pelagophyceae
4.55194	2.0003	2.55164	-0.551337	f:Mesodiniidae			6.44264	6.13844	0.3042	5.83424	f:Eudubosquellidae
6.0149	4.62095	1.39396	3.22699	f:Corycaeidae			14.0807	13.9969	0.0838316	13.913	f:Lynnellidae
8.55654	8.50538	0.0511648	8.45421	f:Clausocalanidae			1.35904	1.2332	0.125839	1.10736	o:Cryomonadida
3.96719	3.87474	0.0924452	3.7823	c:Actinobacteria			10.6401	9.90216	0.737969	9.16419	c:Nephroselmidophyceae
34.3182	34.3156	0.002584	34.313	f:Carangidae			4.26677	3.92099	0.345779	3.57522	f:Capitellidae
5.39579	4.86492	0.530878	4.33404	c:Cryptophyta			3.16637	2.5563	0.610063	1.94624	f:Cortinariaceae
27.9186	27.9113	0.00733121	27.9039	f:Idiomarinaceae			6.11899	6.09185	0.0271382	6.06471	f:Pedinomonadaceae
34.2088	34.206	0.0028157	34.2032	f:Metridinidae			0.750182	0.553024	0.197158	0.355866	f:Bicosoecidae
4.93504	4.21571	0.71933	3.49638	c:Colpodea			0.365678	0.0246295	0.341049	-0.316419	f:Oikopleuridae
4.2839	1.84426	2.43964	-0.595381	f:Hartmannellidae			1.94426	1.39686	0.547398	0.849461	f:Ebriidae
29.1452	29.1361	0.00912927	29.1269	f:Chlamydodontidae			3.59398	3.4477	0.146288	3.30141	f:Theileriidae
34.2359	34.233	0.00284961	34.2302	f:Goniodomataceae			1.38462	1.18921	0.19541	0.993803	f:Colpodellidae
4.76119	4.65472	0.106479	4.54824	f:Chytriodiniaceae			4.3696	4.26161	0.107987	4.15362	f:Paramoebidae
8.71529	8.65103	0.0642629	8.58676	f:Duboscquellidae			6.16078	6.02127	0.13951	5.88176	o:Thaumatomonadida
6.33228	4.7026	1.62969	3.07291	o:Blastodiniales			6.95357	6.82826	0.125316	6.70294	f:Crustomastigaceae
7.33485	6.87493	0.459923	6.41501	f:Embiotocidae			5.0363	4.03047	1.00584	3.02463	f:Rhabdonellidae
24.1756	24.1664	0.00922856	24.1572	f:Nephtyidae			5.27521	4.15337	1.12184	3.03153	f:Corbiculidae
20.3004	20.2768	0.0235163	20.2533	f:Eimeriidae			15.2312	14.507	0.724238	13.7828	f:Puniceicoccaceae
21.3662	21.3574	0.00882756	21.3486	f:Cyclopidae			3.35252	3.30978	0.0427425	3.26704	f:Chroomonadaceae
2.39754	2.07931	0.318232	1.76108	f:Amphidomataceae			3.74956	2.97675	0.772809	2.20395	f:Plagiacanthidae
10.7376	10.6709	0.0667836	10.6041	o:Pelagomonadales			16.1497	15.9626	0.18712	15.7755	f:Chrysolepidomonadaceae
31.0015	30.9954	0.00611052	30.9893	f:Coriolaceae			2.92605	2.72911	0.196938	2.53218	f:Rhizophlyctidaceae
22.2053	22.2009	0.00439787	22.1965	f:Nitrosopumilaceae			8.2044	8.12677	0.0776357	8.04913	f:Calcidiscaceae
7.74353	7.36663	0.376904	6.98973	f:Amphilithiidae			6.62661	5.62421	1.00239	4.62182	o:Haptorida
28.6193	28.6143	0.00501195	28.6093	f:Leegaardiellidae			16.0805	15.8307	0.249791	15.5809	f:Rhopalodiaceae
29.56	29.5584	0.00161438	29.5568	f:Rhaphoneidaceae			4.15571	3.33312	0.82259	2.51053	f:Heterocapsaceae
22.0383	22.0063	0.0319736	21.9744	f:Paulinellidae			2.34664	1.57576	0.770879	0.804884	f:Amoebophryaceae
4.76169	4.58171	0.179976	4.40173	f:Eunotiaceae			15.8837	15.7508	0.132853	15.618	f:Opheliidae
4.29535	4.16316	0.132184	4.03098	f:Melosiraceae			11.5576	11.4637	0.0939153	11.3698	f:Chlorodendraceae
8.47305	8.41835	0.054697	8.36365	o:Choanoflagellida			1.41407	1.04091	0.373163	0.667746	f:Cohnilembidae
4.78833	2.38492	2.4034	-0.0184786	f:Acanthoecidae			11.3563	10.948	0.408292	10.5397	f:Chlorellaceae
8.04238	7.83062	0.211765	7.61885	f:Chlamydomonadaceae			5.37262	5.07671	0.29591	4.7808	o:Urostylida
9.98962	9.54538	0.444239	9.10115	o:Sporidiobolales			12.4998	12.4059	0.0939037	12.3119	o:Kinetoplastida
5.12542	3.91047	1.21495	2.69552	f:Goniomonadaceae			5.68685	5.50102	0.185826	5.3152	f:Schizocaryidae
19.0458	19.0196	0.0262304	18.9934	f:Picomonadidae
32.108	32.1044	0.00355885	32.1008	f:Tovelliaceae
31.2702	31.2668	0.00334219	31.2635	f:Stokesiidae
0.588633	0.0281067	0.560526	-0.532419	f:Bodonidae
4.89191	0.751016	4.14089	-3.38987	f:Pseudomonadaceae
32.1951	32.192	0.0031792	32.1888	f:Cirratulidae
33.8723	33.8697	0.00258283	33.8671	f:Crypthecodiniaceae
2.19917	0.757503	1.44167	-0.684162	f:Costariaceae
4.30096	4.27755	0.0234044	4.25415	o:Naviculales
32.4983	32.4955	0.00281683	32.4927	f:Syndiniaceae
7.0037	6.85882	0.144883	6.71394	f:Pyrenomonadaceae
2.94083	2.41929	0.521548	1.89774	f:Argonautidae
33.7458	33.7432	0.00258606	33.7406	f:Ellobiopsidae
1.83927	1.10542	0.733855	0.371562	f:Mortierellaceae
32.6008	32.5986	0.0022403	32.5964	o:Chaunacanthida
34.3287	34.3262	0.00251265	34.3237	c:Polycystinea
31.1571	31.1512	0.00583518	31.1454	c:Acantharea
7.57329	7.48809	0.0852028	7.40289	f:Temoridae
20.3644	20.3602	0.00416665	20.356	o:Ichthyophonida
26.6351	26.6308	0.00432833	26.6265	c:Maxillopoda
5.88348	5.83351	0.0499654	5.78354	f:Litonotidae
2.27303	2.11176	0.161265	1.9505	f:Adeleidae
2.68663	2.14007	0.546561	1.59351	f:Urocentridae
2.14551	0.983156	1.16235	-0.179198	f:Apusomonadidae
4.54958	3.79946	0.750116	3.04935	f:Foettingeriidae
1.52849	1.11336	0.415136	0.698222	f:Podolampaceae
28.4767	28.4721	0.00460563	28.4675	f:Trimyemidae
32.9549	32.9522	0.00268273	32.9495	f:Spongodiscidae
32.7098	32.7035	0.00622168	32.6973	f:Gigartacontidae
7.05146	6.76622	0.285236	6.48099	f:Lophodiniaceae
1.7383	1.41114	0.327159	1.08398	f:Sphaerozoidae
3.08246	2.78535	0.297105	2.48825	o:Sphingomonadales
32.6451	32.6422	0.00287524	32.6394	f:Hexalaspididae

## Sheet: Environmental variables
SAMPLING_date_time	year	month	day	upwelling	season	SST_anomaly	replicate	env_biome	env_feature	env_material	env_package	project_name	geo_loc_name	seq_meth	investigation_type	SAMPLING_campaign	SAMPLING_project	SAMPLING_date	SAMPLING_platform	SAMPLING_cruise	SAMPLING_station_number	SAMPLING_station	SAMPLING_dec_lat	SAMPLING_dec_lon	SAMPLING_bottle	depth	SAMPLING_real_depth_m	samp_collection_device	temp	salinity	chlorophyll	pressure_dbar	nitrate	diss_oxygen	samp_vol_we_dna_ext	samp_filter_size_ext	samp_store_temp	nucl_acid_ext	lat_long	collection_date
2015-04-30 14:47:03	2015	4	30	118.571	1	0.148269	1	marine biome (ENVO:00000447)	coastal water (ENVO:00001250)	waterborne particulate matter (ENVO:01000436)	mimarks survey	MBON	USA:California:Monterey Bay	NGS Illumina Miseq	mimarks survey	MBTS	PTLO	2015-04-30	RACHEL CARSON	12015	1	C1	36.7975	-121.846	12	0	0.477	CTD/SBE911_Rosette_with_Niskin_bottle	11.5828	33.6071	11.1295	0.481	3.899	6.28836	1000ml	0.22um	-80C	dx.doi.org/10.17504/protocols.io.mvzc676	36.7975 N 121.846 W	2015-04-30
2015-07-07 14:59:24	2015	7	7	79.8571	2	2.54332	1	marine biome (ENVO:00000447)	coastal water (ENVO:00001250)	waterborne particulate matter (ENVO:01000436)	mimarks survey	MBON	USA:California:Monterey Bay	NGS Illumina Miseq	mimarks survey	MBTS	PTLO	2015-07-07	RACHEL CARSON	18815	1	C1	36.7948	-121.848	12	0	1.789	CTD/SBE911_Rosette_with_Niskin_bottle	15.4837	33.4519	3.58814	1.803	0.632	6.72063	1000ml	0.22um	-80C	dx.doi.org/10.17504/protocols.io.mvzc676	36.7948 N 121.8478 W	2015-07-07
2015-10-09 14:49:52	2015	10	9	41.7143	3	2.63878	1	marine biome (ENVO:00000447)	coastal water (ENVO:00001250)	waterborne particulate matter (ENVO:01000436)	mimarks survey	MBON	USA:California:Monterey Bay	NGS Illumina Miseq	mimarks survey	MBTS	PTLO	2015-09-10	RACHEL CARSON	28215	1	C1	36.7962	-121.847	12	0	1.3	CTD/SBE911_Rosette_with_Niskin_bottle	17.1052	33.3404	2.9565	1.309	0.087	6.05326	1000ml	0.22um	-80C	dx.doi.org/10.17504/protocols.io.mvzc676	36.7962 N 121.8468 W	2015-10-09
2015-12-15 15:53:32	2015	12	15	88.4286	4	1.24641	1	marine biome (ENVO:00000447)	coastal water (ENVO:00001250)	waterborne particulate matter (ENVO:01000436)	mimarks survey	MBON	USA:California:Monterey Bay	NGS Illumina Miseq	mimarks survey	MBTS	PTLO	2015-12-15	RACHEL CARSON	34915	1	C1	36.7968	-121.848	12	0	1.969	CTD/SBE911_Rosette_with_Niskin_bottle	14.381	33.3602	0.467914	1.984	1.833	5.50236	1000ml	0.22um	-80C	dx.doi.org/10.17504/protocols.io.mvzc676	36.7968 N 121.8477 W	2015-12-15
2016-04-21 14:39:53	2016	4	21	29.7143	1	0.940204	1	marine biome (ENVO:00000447)	coastal water (ENVO:00001250)	waterborne particulate matter (ENVO:01000436)	mimarks survey	MBON	USA:California:Monterey Bay	NGS Illumina Miseq	mimarks survey	MBTS	PTLO	2016-04-21	RACHEL CARSON	11216	1	C1	36.7962	-121.846	12	0	2.568	CTD/SBE911_Rosette_with_Niskin_bottle	13.5075	33.3014	11.9931	2.587	0.886	7.13348	1000ml	0.22um	-80C	dx.doi.org/10.17504/protocols.io.mvzc676	36.7962 N 121.846 W	2016-04-21
2016-08-31 14:42:02	2016	8	31	133.429	3	0.126798	1	marine biome (ENVO:00000447)	coastal water (ENVO:00001250)	waterborne particulate matter (ENVO:01000436)	mimarks survey	MBON	USA:California:Monterey Bay	NGS Illumina Miseq	mimarks survey	MBTS	PTLO	2016-08-31	RACHEL CARSON	24416	1	C1	36.7933	-121.838	12	0	1.988	CTD/SBE911_Rosette_with_Niskin_bottle	15.2877	33.5295	6.03402	2.003	2.829	6.78324	1000ml	0.22um	-80C	dx.doi.org/10.17504/protocols.io.mvzc676	36.7933 N 121.8383 W	2016-08-31
2016-09-26 01:03:27	2016	9	26	96.5714	3	-0.134053	1	marine biome (ENVO:00000447)	coastal water (ENVO:00001250)	waterborne particulate matter (ENVO:01000436)	mimarks survey	MBON	USA:California:Monterey Bay	NGS Illumina Miseq	mimarks survey	CANON	CANON	2016-09-26	WESTERN FLYER	CANON16	14	C1	36.7968	-121.85	12	0	2.966	CTD/SBE911_Rosette_with_Niskin_bottle	14.1552	33.5373	16.262	2.988	0.073	6.79204	1000ml	0.22um	-80C	dx.doi.org/10.17504/protocols.io.mvzc676	36.7968 N 121.85 W	2016-09-26
2016-12-14 15:49:28	2016	12	14	0.285714	4	-0.153766	1	marine biome (ENVO:00000447)	coastal water (ENVO:00001250)	waterborne particulate matter (ENVO:01000436)	mimarks survey	MBON	USA:California:Monterey Bay	NGS Illumina Miseq	mimarks survey	MBTS	PTLO	2016-12-14	RACHEL CARSON	34916	1	C1	36.7952	-121.85	12	0	2.523	CTD/SBE911_Rosette_with_Niskin_bottle	12.5131	33.2532	5.26034	2.541	6.062	5.91524	1000ml	0.22um	-80C	dx.doi.org/10.17504/protocols.io.mvzc676	36.7952 N 121.85 W	2016-12-14

## Sheet: Supplementary Fig. 2
12S	Engraulidae	Carangidae	Hominidae	Clupeidae	Scombridae	Sebastidae	Coryphaenidae	Hexagrammidae	Salmonidae
blank	0	0	8201	0	0	0	0	0	0
negative	0	0	0	0	0	0	0	0	0
positive	27	205252	0	76002	20469	47820	13567	12857	10013
16S	Flavobacteriales	Neisseriales	Bacillales	Lactobacillales	Campylobacterales	Deinococcales	Sphingomonadales	Clostridiales	Rhodobacterales	Puniceicoccales	Pseudomonadales	Oceanospirillales	Salinisphaerales	Planctomycetales	Burkholderiales	Actinomycetales	Xanthomonadales	Sphingobacteriales	Pasteurellales	Synechococcales	Enterobacterales	Vibrionales	Caulobacterales	Alteromonadales	Bacteroidales	Rhizobiales
blank	4027	495	522	242	0	1	29	0	283	444	580	47	0	26	939	46	512	152	67	191	0	23	33	14	6	3
negative	2865	0	150	130	1	1	3879	0	16	1	198	0	1	34	184	2	0	0	0	60	0	0	1	0	0	0
positive	1	4924	5067	2798	2889	3378	279	2463	1954	0	1448	0	0	0	31	194	0	0	0	161	34	0	0	0	0	0
18S	Dinophyceae	Mamiellophyceae	Malacostraca	Spirotrichea	Coscinodiscophyceae	Raphidophyceae	Sagittoidea	Aconoidasida	Katablepharidophyta	Hydrozoa	Cryptophyta	Gastropoda	Bivalvia	Polychaeta	Gregarinasina	Litostomatea	Tentaculata	Maxillopoda	Eurotiomycetes	Oligohymenophorea	Mammalia	Dothideomycetes	Wallemiomycetes	Chrysophyceae	Gammaproteobacteria	Arachnida	Agaricomycetes	Malasseziomycetes	Bacillariophyceae	Demospongiae	Liliopsida	Alphaproteobacteria	Appendicularia	Heterolobosea	Polycystinea	Labyrinthulomycetes
blank	3385	0	52	77	204	111	69	0	1	0	463	0	0	40	0	114	0	301	292	349	40	109	174	179	132	0	64	106	64	39	32	11	0	11	0	0
negative	1	1	0	0	0	0	0	0	0	0	0	0	0	0	0	0	0	0	0	0	52	0	0	0	0	61	0	0	0	0	0	0	0	0	0	0
positive	68	5	58753	1	4	1	0	1	0	2	1	4365	7736	1703	10	1	5	501	0	24	0	0	0	0	1	0	0	0	4	0	0	0	3	0	2	2
COI	Isochrysidales	Sessilia	Sporochnales	Decapoda	Peronosporales	Ophiurida	Ploima	Clypeasteroida	Anthoathecata	Phaeocystales	Bicosoecida	Capnodiales	Euphausiacea	Veneroida	Siphonophorae	Calanoida	Diptera	Lepidoptera	Phyllodocida
blank	0	0	0	0	0	0	0	0	0	0	0	0	0	0	0	0	0	0	0
negative	6	0	0	0	0	0	3	0	0	1	0	2	0	0	0	0	0	0	0
positive	5	2	1	75377	26	1	1	1	1	6	1	0	329	186	20	20	12	2	30

## Sheet: Supplementary Fig. 4, edge
fromNode	toNode	weight	direction
f:Synchaetidae	f:Thalassiosiraceae	0.386971	undirected
f:Synchaetidae	f:Lithodesmiaceae	0.201416	undirected
f:Synchaetidae	f:Chaetocerotaceae	0.34757	undirected
f:Synchaetidae	f:Trichocercidae	0.227301	undirected
f:Synchaetidae	f:Amphidiniopsidaceae	0.455231	undirected
f:Synchaetidae	f:Oxytrichidae	0.204645	undirected
f:Synchaetidae	f:Attheyaceae	0.431044	undirected
f:Synchaetidae	c:Fragilariophyceae	0.534605	undirected
f:Synchaetidae	f:Skeletonemataceae	0.253588	undirected
f:Synchaetidae	o:Rapaza	0.204498	undirected
f:Balanidae	o:Peronosporales	0.662729	undirected
f:Balanidae	f:Saprolegniaceae	0.557976	undirected
f:Balanidae	f:Laminariaceae	0.642291	undirected
f:Balanidae	f:Scytosiphonaceae	0.651538	undirected
f:Balanidae	o:Sessilia	0.712544	undirected
f:Balanidae	f:Pocilloporidae	0.402334	undirected
f:Balanidae	f:Hydractiniidae	0.305317	undirected
f:Balanidae	f:Cephalothricidae	0.318632	undirected
f:Balanidae	f:Callyspongiidae	0.407423	undirected
f:Balanidae	o:Chromulinales	0.678402	undirected
f:Balanidae	f:Gymnodiniaceae	0.678335	undirected
f:Balanidae	f:Chordariaceae	0.284921	undirected
f:Balanidae	f:Katablepharidaceae	0.353983	undirected
f:Balanidae	o:Telonemida	0.218561	undirected
f:Balanidae	o:Diplonemida	0.299546	undirected
f:Balanidae	f:Pleurobrachiidae	0.267217	undirected
f:Balanidae	f:Glenodiniaceae	0.489725	undirected
f:Eucalanidae	f:Pholoidae	0.812663	undirected
f:Eucalanidae	f:Sabellariidae	0.818304	undirected
f:Eucalanidae	f:Oncaeidae	0.812764	undirected
f:Eucalanidae	f:Gomphonemataceae	0.732938	undirected
f:Eucalanidae	f:Perophoridae	0.646335	undirected
f:Eucalanidae	f:Oithonidae	0.288389	undirected
f:Eucalanidae	f:Rickettsiaceae	0.334579	undirected
f:Eucalanidae	f:Mitrocomidae	0.781966	undirected
f:Eucalanidae	f:Doliolidae	0.814978	undirected
f:Eucalanidae	f:Basidiobolaceae	0.819303	undirected
f:Eucalanidae	f:Lauderiaceae	0.795846	undirected
f:Eucalanidae	f:Varunidae	0.779568	undirected
f:Eucalanidae	f:Myzocytiopsidaceae	0.783573	undirected
f:Eucalanidae	f:Saprospiraceae	0.826094	undirected
f:Eucalanidae	f:Spionidae	0.825509	undirected
f:Eucalanidae	o:Veneroida	0.670097	undirected
f:Eucalanidae	f:Syllidae	0.805789	undirected
f:Eucalanidae	c:Lecanoromycetes	0.279126	undirected
f:Eucalanidae	f:Beroidae	0.505176	undirected
f:Eucalanidae	f:Biddulphiaceae	0.816393	undirected
f:Eucalanidae	o:Heteronemertea	0.823688	undirected
f:Eucalanidae	f:Catenulaceae	0.7553	undirected
o:Peronosporales	f:Saprolegniaceae	0.571928	undirected
o:Peronosporales	f:Laminariaceae	0.651506	undirected
o:Peronosporales	f:Scytosiphonaceae	0.654543	undirected
o:Peronosporales	o:Sessilia	0.667024	undirected
o:Peronosporales	f:Pocilloporidae	0.427049	undirected
o:Peronosporales	f:Hydractiniidae	0.345566	undirected
o:Peronosporales	f:Cephalothricidae	0.323561	undirected
o:Peronosporales	f:Callyspongiidae	0.42177	undirected
o:Peronosporales	o:Chromulinales	0.639799	undirected
o:Peronosporales	f:Gymnodiniaceae	0.643945	undirected
o:Peronosporales	f:Chordariaceae	0.322363	undirected
o:Peronosporales	f:Katablepharidaceae	0.415486	undirected
o:Peronosporales	o:Telonemida	0.289896	undirected
o:Peronosporales	o:Diplonemida	0.313321	undirected
o:Peronosporales	f:Pleurobrachiidae	0.270392	undirected
o:Peronosporales	f:Glenodiniaceae	0.443552	undirected
f:Thalassiosiraceae	f:Lithodesmiaceae	0.22928	undirected
f:Thalassiosiraceae	f:Chaetocerotaceae	0.312535	undirected
f:Thalassiosiraceae	f:Trichocercidae	0.301538	undirected
f:Thalassiosiraceae	f:Amphidiniopsidaceae	0.412235	undirected
f:Thalassiosiraceae	f:Oxytrichidae	0.279213	undirected
f:Thalassiosiraceae	f:Attheyaceae	0.428319	undirected
f:Thalassiosiraceae	c:Fragilariophyceae	0.32998	undirected
f:Rhizosoleniaceae	o:Ploima	0.638928	undirected
f:Rhizosoleniaceae	f:Lithodesmiaceae	0.354688	undirected
f:Rhizosoleniaceae	f:Chaetocerotaceae	0.201229	undirected
f:Rhizosoleniaceae	f:Calanidae	0.236372	undirected
f:Rhizosoleniaceae	f:Echiuridae	0.624593	undirected
f:Rhizosoleniaceae	o:Siphonophorae	0.417457	undirected
f:Rhizosoleniaceae	f:Ellisellidae	0.623994	undirected
f:Rhizosoleniaceae	f:Trichocercidae	0.463683	undirected
f:Rhizosoleniaceae	f:Oxytrichidae	0.500075	undirected
f:Rhizosoleniaceae	f:Hemiaulaceae	0.568092	undirected
f:Rhizosoleniaceae	f:Attheyaceae	0.28641	undirected
f:Rhizosoleniaceae	f:Hesionidae	0.510985	undirected
f:Rhizosoleniaceae	f:Philasteridae	0.538681	undirected
f:Rhizosoleniaceae	f:Cryptosporidiidae	0.624441	undirected
f:Rhizosoleniaceae	f:Bellerocheaceae	0.520698	undirected
f:Rhizosoleniaceae	f:Pectinariidae	0.24139	undirected
f:Rhizosoleniaceae	f:Planorbidae	0.591156	undirected
f:Rhizosoleniaceae	f:Clausidiidae	0.624168	undirected
f:Rhizosoleniaceae	f:Colliniidae	0.544584	undirected
f:Rhizosoleniaceae	f:Diplopsaliaceae	0.624832	undirected
f:Pholoidae	f:Sabellariidae	0.817858	undirected
f:Pholoidae	f:Oncaeidae	0.812319	undirected
f:Pholoidae	f:Gomphonemataceae	0.732548	undirected
f:Pholoidae	f:Perophoridae	0.64598	undirected
f:Pholoidae	f:Oithonidae	0.288132	undirected
f:Pholoidae	f:Rickettsiaceae	0.33445	undirected
f:Pholoidae	f:Mitrocomidae	0.781532	undirected
f:Pholoidae	f:Doliolidae	0.815034	undirected
f:Pholoidae	f:Basidiobolaceae	0.818857	undirected
f:Pholoidae	f:Lauderiaceae	0.795363	undirected
f:Pholoidae	f:Varunidae	0.779138	undirected
f:Pholoidae	f:Myzocytiopsidaceae	0.783138	undirected
f:Pholoidae	f:Saprospiraceae	0.825647	undirected
f:Pholoidae	f:Spionidae	0.825055	undirected
f:Pholoidae	o:Veneroida	0.669676	undirected
f:Pholoidae	f:Syllidae	0.805351	undirected
f:Pholoidae	c:Lecanoromycetes	0.278902	undirected
f:Pholoidae	f:Beroidae	0.504859	undirected
f:Pholoidae	f:Biddulphiaceae	0.815949	undirected
f:Pholoidae	o:Heteronemertea	0.823242	undirected
f:Pholoidae	f:Catenulaceae	0.754903	undirected
f:Bathycoccaceae	f:Ascidiidae	0.503278	undirected
f:Bathycoccaceae	f:Gracilariaceae	0.331522	undirected
f:Bathycoccaceae	f:Kareniaceae	0.477266	undirected
f:Bathycoccaceae	o:Verrucomicrobiales	0.431998	undirected
f:Bathycoccaceae	f:Chytriodiniaceae	0.344903	undirected
f:Brachionidae	f:Skeletonemataceae	0.222461	undirected
o:Ploima	f:Lithodesmiaceae	0.283698	undirected
o:Ploima	f:Calanidae	0.285906	undirected
o:Ploima	f:Echiuridae	0.72626	undirected
o:Ploima	o:Siphonophorae	0.54409	undirected
o:Ploima	f:Ellisellidae	0.726094	undirected
o:Ploima	f:Trichocercidae	0.39868	undirected
o:Ploima	f:Oxytrichidae	0.455993	undirected
o:Ploima	f:Hemiaulaceae	0.625914	undirected
o:Ploima	f:Attheyaceae	0.209553	undirected
o:Ploima	f:Hesionidae	0.529957	undirected
o:Ploima	f:Philasteridae	0.558597	undirected
o:Ploima	f:Cryptosporidiidae	0.72463	undirected
o:Ploima	f:Bellerocheaceae	0.668939	undirected
o:Ploima	f:Pectinariidae	0.316581	undirected
o:Ploima	f:Planorbidae	0.741124	undirected
o:Ploima	f:Clausidiidae	0.72639	undirected
o:Ploima	f:Colliniidae	0.697476	undirected
o:Ploima	f:Diplopsaliaceae	0.702223	undirected
f:Fragilariaceae	f:Stephanopyxidaceae	0.201622	undirected
o:Leptothecata	f:Cryptochilidae	0.346933	undirected
o:Thalassiosirales	f:Bacillariaceae	0.283606	undirected
o:Thalassiosirales	f:Codonellidae	0.253514	undirected
o:Florenciellales	f:Pleurotaceae	0.230153	undirected
f:Hormosiraceae	f:Nitrosomonadaceae	0.214737	undirected
f:Hormosiraceae	f:Corycaeidae	0.647252	undirected
f:Hormosiraceae	o:Blastodiniales	0.647542	undirected
f:Hormosiraceae	f:Acanthoecidae	0.39576	undirected
f:Dinobryaceae	f:Synuraceae	0.211796	undirected
f:Dinobryaceae	c:Chrysophyceae	0.302313	undirected
o:Saccharomycetales	f:Hartmannellidae	0.234987	undirected
f:Saprolegniaceae	f:Laminariaceae	0.524942	undirected
f:Saprolegniaceae	f:Scytosiphonaceae	0.558637	undirected
f:Saprolegniaceae	o:Sessilia	0.607151	undirected
f:Saprolegniaceae	f:Pocilloporidae	0.230518	undirected
f:Saprolegniaceae	f:Callyspongiidae	0.221884	undirected
f:Saprolegniaceae	o:Chromulinales	0.600825	undirected
f:Saprolegniaceae	f:Gymnodiniaceae	0.632642	undirected
f:Saprolegniaceae	f:Katablepharidaceae	0.222571	undirected
f:Saprolegniaceae	o:Diplonemida	0.266534	undirected
f:Saprolegniaceae	f:Pleurobrachiidae	0.362324	undirected
f:Saprolegniaceae	f:Glenodiniaceae	0.2279	undirected
f:Laminariaceae	f:Scytosiphonaceae	0.664988	undirected
f:Laminariaceae	o:Sessilia	0.692717	undirected
f:Laminariaceae	f:Pocilloporidae	0.508372	undirected
f:Laminariaceae	f:Hydractiniidae	0.266375	undirected
f:Laminariaceae	f:Cephalothricidae	0.313357	undirected
f:Laminariaceae	f:Callyspongiidae	0.393144	undirected
f:Laminariaceae	o:Chromulinales	0.653265	undirected
f:Laminariaceae	f:Gymnodiniaceae	0.664152	undirected
f:Laminariaceae	f:Chordariaceae	0.261693	undirected
f:Laminariaceae	f:Katablepharidaceae	0.318368	undirected
f:Laminariaceae	o:Diplonemida	0.253357	undirected
f:Laminariaceae	f:Pleurobrachiidae	0.240662	undirected
f:Laminariaceae	f:Glenodiniaceae	0.414575	undirected
f:Ascidiidae	f:Gracilariaceae	0.360936	undirected
f:Ascidiidae	f:Kareniaceae	0.517857	undirected
f:Ascidiidae	o:Verrucomicrobiales	0.476962	undirected
f:Ascidiidae	f:Chytriodiniaceae	0.365591	undirected
f:Gracilariaceae	f:Kareniaceae	0.408591	undirected
f:Gracilariaceae	o:Verrucomicrobiales	0.336594	undirected
f:Gracilariaceae	f:Chytriodiniaceae	0.338915	undirected
f:Scytosiphonaceae	o:Sessilia	0.696048	undirected
f:Scytosiphonaceae	f:Pocilloporidae	0.516148	undirected
f:Scytosiphonaceae	f:Hydractiniidae	0.284022	undirected
f:Scytosiphonaceae	f:Cephalothricidae	0.319297	undirected
f:Scytosiphonaceae	f:Callyspongiidae	0.406965	undirected
f:Scytosiphonaceae	o:Chromulinales	0.658374	undirected
f:Scytosiphonaceae	f:Gymnodiniaceae	0.668538	undirected
f:Scytosiphonaceae	f:Chordariaceae	0.283339	undirected
f:Scytosiphonaceae	f:Katablepharidaceae	0.34268	undirected
f:Scytosiphonaceae	o:Telonemida	0.211222	undirected
f:Scytosiphonaceae	o:Diplonemida	0.273153	undirected
f:Scytosiphonaceae	f:Pleurobrachiidae	0.260073	undirected
f:Scytosiphonaceae	f:Glenodiniaceae	0.433267	undirected
f:Chattonellaceae	f:Apolemiidae	0.482709	undirected
f:Chattonellaceae	o:Laminariales	0.362055	undirected
f:Chattonellaceae	c:Raphidophyceae	0.247257	undirected
f:Chattonellaceae	f:Monodopsidaceae	0.216906	undirected
f:Chattonellaceae	f:Dictyonellidae	0.51515	undirected
f:Chattonellaceae	f:Scombridae	0.491651	undirected
f:Chattonellaceae	f:Embiotocidae	0.480764	undirected
f:Chattonellaceae	f:Chlamydomonadaceae	0.265662	undirected
f:Chattonellaceae	o:Sphingomonadales	0.373627	undirected
o:Microstromatales	f:Caulobacteraceae	0.224542	undirected
o:Microstromatales	f:Vibrionaceae	0.32973	undirected
f:Prayidae	f:Blastocladiaceae	0.654809	undirected
f:Prayidae	f:Cyaneidae	0.376487	undirected
f:Prayidae	f:Mycosphaerellaceae	0.480868	undirected
f:Prayidae	f:Herpotrichiellaceae	0.338068	undirected
f:Prayidae	f:Halomonadaceae	0.643882	undirected
f:Prayidae	f:Paraphysomonadaceae	0.683135	undirected
f:Prayidae	c:Alphaproteobacteria	0.571163	undirected
f:Prayidae	c:Deltaproteobacteria	0.680061	undirected
f:Prayidae	o:Calanoida	0.400978	undirected
f:Prayidae	f:Palaemonidae	0.420628	undirected
f:Prayidae	f:Planctomycetaceae	0.282427	undirected
f:Prayidae	f:Rhodospirillaceae	0.727698	undirected
f:Prayidae	f:Methylobacteriaceae	0.503912	undirected
f:Prayidae	f:Otariidae	0.721882	undirected
f:Prayidae	c:Candidatus Thalassoarchaea	0.677118	undirected
f:Prayidae	f:Clausocalanidae	0.338789	undirected
f:Prayidae	f:Carangidae	0.725372	undirected
f:Prayidae	f:Idiomarinaceae	0.615479	undirected
f:Prayidae	f:Metridinidae	0.719827	undirected
f:Prayidae	f:Chlamydodontidae	0.637447	undirected
f:Prayidae	f:Goniodomataceae	0.720242	undirected
f:Prayidae	f:Duboscquellidae	0.282122	undirected
f:Prayidae	f:Nephtyidae	0.649444	undirected
f:Prayidae	f:Eimeriidae	0.62178	undirected
f:Prayidae	f:Cyclopidae	0.604554	undirected
f:Prayidae	o:Pelagomonadales	0.227898	undirected
f:Prayidae	f:Coriolaceae	0.672788	undirected
f:Prayidae	f:Nitrosopumilaceae	0.556891	undirected
f:Prayidae	f:Leegaardiellidae	0.668169	undirected
f:Prayidae	f:Rhaphoneidaceae	0.634973	undirected
f:Prayidae	f:Paulinellidae	0.587476	undirected
f:Prayidae	f:Picomonadidae	0.592684	undirected
f:Prayidae	f:Tovelliaceae	0.675027	undirected
f:Prayidae	f:Stokesiidae	0.66648	undirected
f:Prayidae	f:Cirratulidae	0.65437	undirected
f:Prayidae	f:Crypthecodiniaceae	0.704494	undirected
f:Prayidae	f:Syndiniaceae	0.660234	undirected
f:Prayidae	f:Ellobiopsidae	0.698745	undirected
f:Prayidae	o:Chaunacanthida	0.655019	undirected
f:Prayidae	c:Polycystinea	0.725222	undirected
f:Prayidae	c:Acantharea	0.677824	undirected
f:Prayidae	f:Temoridae	0.387805	undirected
f:Prayidae	o:Ichthyophonida	0.555553	undirected
f:Prayidae	c:Maxillopoda	0.6556	undirected
f:Prayidae	f:Trimyemidae	0.670566	undirected
f:Prayidae	f:Spongodiscidae	0.666797	undirected
f:Prayidae	f:Gigartacontidae	0.656341	undirected
f:Prayidae	f:Hexalaspididae	0.680081	undirected
f:Urechidae	f:Sugiuridae	0.729836	undirected
f:Urechidae	f:Rathkeidae	0.711114	undirected
f:Urechidae	o:Planctomycetales	0.739767	undirected
f:Urechidae	f:Listeriaceae	0.492957	undirected
f:Urechidae	f:Gonyaulacaceae	0.719179	undirected
f:Urechidae	f:Prymnesiaceae	0.606881	undirected
f:Urechidae	f:Balaenopteridae	0.665649	undirected
f:Urechidae	f:Braarudosphaeraceae	0.24312	undirected
f:Urechidae	c:Trebouxiophyceae	0.368097	undirected
f:Urechidae	c:Pelagophyceae	0.675054	undirected
f:Urechidae	f:Lynnellidae	0.688634	undirected
f:Urechidae	c:Nephroselmidophyceae	0.570734	undirected
f:Urechidae	f:Capitellidae	0.225659	undirected
f:Urechidae	f:Pedinomonadaceae	0.4027	undirected
f:Urechidae	f:Crustomastigaceae	0.250285	undirected
f:Urechidae	f:Puniceicoccaceae	0.640322	undirected
f:Urechidae	f:Chrysolepidomonadaceae	0.732518	undirected
f:Urechidae	o:Haptorida	0.233579	undirected
f:Urechidae	f:Rhopalodiaceae	0.730049	undirected
f:Urechidae	f:Opheliidae	0.609676	undirected
f:Urechidae	f:Chlorodendraceae	0.290703	undirected
f:Urechidae	f:Chlorellaceae	0.483101	undirected
f:Urechidae	o:Kinetoplastida	0.300016	undirected
f:Urechidae	f:Schizocaryidae	0.254381	undirected
f:Cochliopodiidae	f:Katablepharidaceae	0.238737	undirected
f:Sabellariidae	f:Oncaeidae	0.817034	undirected
f:Sabellariidae	f:Gomphonemataceae	0.705429	undirected
f:Sabellariidae	f:Perophoridae	0.618102	undirected
f:Sabellariidae	f:Oithonidae	0.273997	undirected
f:Sabellariidae	f:Rickettsiaceae	0.314149	undirected
f:Sabellariidae	f:Mitrocomidae	0.753552	undirected
f:Sabellariidae	f:Doliolidae	0.820741	undirected
f:Sabellariidae	f:Basidiobolaceae	0.795767	undirected
f:Sabellariidae	f:Lauderiaceae	0.771174	undirected
f:Sabellariidae	f:Varunidae	0.752141	undirected
f:Sabellariidae	f:Myzocytiopsidaceae	0.7551	undirected
f:Sabellariidae	f:Saprospiraceae	0.799967	undirected
f:Sabellariidae	f:Spionidae	0.800532	undirected
f:Sabellariidae	o:Veneroida	0.636755	undirected
f:Sabellariidae	f:Syllidae	0.779272	undirected
f:Sabellariidae	c:Lecanoromycetes	0.263237	undirected
f:Sabellariidae	f:Beroidae	0.476814	undirected
f:Sabellariidae	f:Biddulphiaceae	0.792907	undirected
f:Sabellariidae	o:Heteronemertea	0.7987	undirected
f:Sabellariidae	f:Catenulaceae	0.722924	undirected
o:Sessilia	f:Pocilloporidae	0.437652	undirected
o:Sessilia	f:Hydractiniidae	0.33872	undirected
o:Sessilia	f:Cephalothricidae	0.341386	undirected
o:Sessilia	f:Callyspongiidae	0.44033	undirected
o:Sessilia	o:Chromulinales	0.671237	undirected
o:Sessilia	f:Gymnodiniaceae	0.685856	undirected
o:Sessilia	f:Chordariaceae	0.312481	undirected
o:Sessilia	f:Katablepharidaceae	0.391819	undirected
o:Sessilia	o:Telonemida	0.245991	undirected
o:Sessilia	o:Diplonemida	0.330825	undirected
o:Sessilia	f:Pleurobrachiidae	0.294253	undirected
o:Sessilia	f:Glenodiniaceae	0.513706	undirected
f:Blastocladiaceae	f:Mycosphaerellaceae	0.208952	undirected
f:Blastocladiaceae	f:Halomonadaceae	0.43136	undirected
f:Blastocladiaceae	f:Paraphysomonadaceae	0.663222	undirected
f:Blastocladiaceae	c:Alphaproteobacteria	0.255344	undirected
f:Blastocladiaceae	c:Deltaproteobacteria	0.628918	undirected
f:Blastocladiaceae	f:Rhodospirillaceae	0.618809	undirected
f:Blastocladiaceae	f:Methylobacteriaceae	0.243027	undirected
f:Blastocladiaceae	f:Otariidae	0.614852	undirected
f:Blastocladiaceae	c:Candidatus Thalassoarchaea	0.581621	undirected
f:Blastocladiaceae	f:Clausocalanidae	0.437574	undirected
f:Blastocladiaceae	f:Carangidae	0.62022	undirected
f:Blastocladiaceae	f:Idiomarinaceae	0.343796	undirected
f:Blastocladiaceae	f:Metridinidae	0.611758	undirected
f:Blastocladiaceae	f:Chlamydodontidae	0.389322	undirected
f:Blastocladiaceae	f:Goniodomataceae	0.612269	undirected
f:Blastocladiaceae	f:Duboscquellidae	0.29364	undirected
f:Blastocladiaceae	f:Nephtyidae	0.49827	undirected
f:Blastocladiaceae	f:Eimeriidae	0.441354	undirected
f:Blastocladiaceae	f:Cyclopidae	0.315746	undirected
f:Blastocladiaceae	f:Coriolaceae	0.585423	undirected
f:Blastocladiaceae	f:Nitrosopumilaceae	0.278731	undirected
f:Blastocladiaceae	f:Leegaardiellidae	0.555457	undirected
f:Blastocladiaceae	f:Rhaphoneidaceae	0.416364	undirected
f:Blastocladiaceae	f:Paulinellidae	0.349513	undirected
f:Blastocladiaceae	f:Picomonadidae	0.541503	undirected
f:Blastocladiaceae	f:Tovelliaceae	0.571385	undirected
f:Blastocladiaceae	f:Stokesiidae	0.48761	undirected
f:Blastocladiaceae	f:Cirratulidae	0.514001	undirected
f:Blastocladiaceae	f:Crypthecodiniaceae	0.599561	undirected
f:Blastocladiaceae	f:Syndiniaceae	0.547406	undirected
f:Blastocladiaceae	f:Ellobiopsidae	0.594609	undirected
f:Blastocladiaceae	o:Chaunacanthida	0.540016	undirected
f:Blastocladiaceae	c:Polycystinea	0.621748	undirected
f:Blastocladiaceae	c:Acantharea	0.594291	undirected
f:Blastocladiaceae	o:Ichthyophonida	0.239184	undirected
f:Blastocladiaceae	c:Maxillopoda	0.427671	undirected
f:Blastocladiaceae	f:Trimyemidae	0.432151	undirected
f:Blastocladiaceae	f:Spongodiscidae	0.572028	undirected
f:Blastocladiaceae	f:Gigartacontidae	0.536377	undirected
f:Blastocladiaceae	f:Hexalaspididae	0.65826	undirected
f:Pocilloporidae	o:Chromulinales	0.394636	undirected
f:Pocilloporidae	f:Gymnodiniaceae	0.421442	undirected
f:Ectocarpaceae	f:Thraustochytriaceae	0.531944	undirected
f:Agalmatidae	f:Centropagidae	0.393951	undirected
f:Agalmatidae	f:Palaemonidae	0.211533	undirected
f:Agalmatidae	o:Sporidiobolales	0.350707	undirected
f:Kareniaceae	o:Verrucomicrobiales	0.534396	undirected
f:Kareniaceae	f:Chytriodiniaceae	0.350083	undirected
f:Kareniaceae	f:Litonotidae	0.262629	undirected
f:Synuraceae	o:Urostylida	0.527395	undirected
f:Lithodesmiaceae	f:Chaetocerotaceae	0.299678	undirected
f:Lithodesmiaceae	f:Echiuridae	0.24252	undirected
f:Lithodesmiaceae	f:Ellisellidae	0.24186	undirected
f:Lithodesmiaceae	f:Trichocercidae	0.365781	undirected
f:Lithodesmiaceae	f:Amphidiniopsidaceae	0.232036	undirected
f:Lithodesmiaceae	f:Oxytrichidae	0.372073	undirected
f:Lithodesmiaceae	f:Hemiaulaceae	0.229378	undirected
f:Lithodesmiaceae	f:Attheyaceae	0.360089	undirected
f:Lithodesmiaceae	f:Cryptosporidiidae	0.24155	undirected
f:Lithodesmiaceae	f:Clausidiidae	0.242271	undirected
f:Lithodesmiaceae	f:Diplopsaliaceae	0.304414	undirected
f:Pandeidae	f:Cafeteriaceae	0.673982	undirected
f:Pandeidae	f:Hyphomonadaceae	0.713161	undirected
f:Pandeidae	f:Cordycipitaceae	0.724509	undirected
f:Pandeidae	f:Cinetochilidae	0.590909	undirected
f:Pandeidae	f:Pyrophacaceae	0.340251	undirected
f:Pandeidae	f:Hemidiscaceae	0.724652	undirected
f:Pandeidae	f:Rhynchomolgidae	0.733488	undirected
f:Pandeidae	f:Dinophysiaceae	0.65775	undirected
f:Pandeidae	o:Peridiniales	0.206176	undirected
f:Pandeidae	f:Merlucciidae	0.738183	undirected
f:Pandeidae	f:Didiniidae	0.720981	undirected
f:Pandeidae	f:Marynidae	0.73497	undirected
f:Pandeidae	c:Echinoidea	0.731351	undirected
f:Pandeidae	f:Spathidiidae	0.200789	undirected
f:Pandeidae	o:Rhodobacterales	0.638424	undirected
f:Pandeidae	f:Pseudomonadaceae	0.296828	undirected
f:Pandeidae	f:Peritromidae	0.616107	undirected
f:Pandeidae	f:Thigmophryidae	0.683126	undirected
f:Pandeidae	f:Hydridae	0.740995	undirected
f:Pandeidae	o:Philasterida	0.334177	undirected
f:Pandeidae	c:Oligohymenophorea	0.598671	undirected
f:Pandeidae	f:Vannellidae	0.733597	undirected
f:Pandeidae	f:Cyrtolophosididae	0.730605	undirected
f:Pandeidae	f:Spongomonadidae	0.637817	undirected
f:Cymatosiraceae	f:Tintinnidae	0.264297	undirected
f:Cymatosiraceae	f:Calcidiscaceae	0.274108	undirected
f:Oncaeidae	f:Gomphonemataceae	0.731609	undirected
f:Oncaeidae	f:Perophoridae	0.64502	undirected
f:Oncaeidae	f:Oithonidae	0.288046	undirected
f:Oncaeidae	f:Rickettsiaceae	0.333816	undirected
f:Oncaeidae	f:Mitrocomidae	0.780656	undirected
f:Oncaeidae	f:Doliolidae	0.81514	undirected
f:Oncaeidae	f:Basidiobolaceae	0.818035	undirected
f:Oncaeidae	f:Lauderiaceae	0.794789	undirected
f:Oncaeidae	f:Varunidae	0.778313	undirected
f:Oncaeidae	f:Myzocytiopsidaceae	0.782266	undirected
f:Oncaeidae	f:Saprospiraceae	0.824838	undirected
f:Oncaeidae	f:Spionidae	0.824254	undirected
f:Oncaeidae	o:Veneroida	0.668685	undirected
f:Oncaeidae	f:Syllidae	0.804518	undirected
f:Oncaeidae	c:Lecanoromycetes	0.278478	undirected
f:Oncaeidae	f:Beroidae	0.503895	undirected
f:Oncaeidae	f:Biddulphiaceae	0.815129	undirected
f:Oncaeidae	o:Heteronemertea	0.822428	undirected
f:Oncaeidae	f:Catenulaceae	0.753907	undirected
f:Cyaneidae	f:Halomonadaceae	0.315587	undirected
f:Cyaneidae	f:Paraphysomonadaceae	0.404268	undirected
f:Cyaneidae	c:Deltaproteobacteria	0.373938	undirected
f:Cyaneidae	f:Rhodospirillaceae	0.453061	undirected
f:Cyaneidae	f:Methylobacteriaceae	0.325232	undirected
f:Cyaneidae	f:Otariidae	0.454028	undirected
f:Cyaneidae	c:Candidatus Thalassoarchaea	0.394826	undirected
f:Cyaneidae	f:Carangidae	0.45495	undirected
f:Cyaneidae	f:Idiomarinaceae	0.264749	undirected
f:Cyaneidae	f:Metridinidae	0.452441	undirected
f:Cyaneidae	f:Chlamydodontidae	0.286691	undirected
f:Cyaneidae	f:Goniodomataceae	0.45344	undirected
f:Cyaneidae	f:Coriolaceae	0.30761	undirected
f:Cyaneidae	f:Nitrosopumilaceae	0.222813	undirected
f:Cyaneidae	f:Leegaardiellidae	0.263502	undirected
f:Cyaneidae	f:Rhaphoneidaceae	0.441785	undirected
f:Cyaneidae	f:Tovelliaceae	0.360707	undirected
f:Cyaneidae	f:Stokesiidae	0.338935	undirected
f:Cyaneidae	f:Cirratulidae	0.464298	undirected
f:Cyaneidae	f:Crypthecodiniaceae	0.443565	undirected
f:Cyaneidae	f:Syndiniaceae	0.392492	undirected
f:Cyaneidae	f:Ellobiopsidae	0.440084	undirected
f:Cyaneidae	o:Chaunacanthida	0.446655	undirected
f:Cyaneidae	c:Polycystinea	0.459946	undirected
f:Cyaneidae	c:Acantharea	0.307529	undirected
f:Cyaneidae	c:Maxillopoda	0.236587	undirected
f:Cyaneidae	f:Trimyemidae	0.321216	undirected
f:Cyaneidae	f:Spongodiscidae	0.404091	undirected
f:Cyaneidae	f:Gigartacontidae	0.407657	undirected
f:Cyaneidae	f:Hexalaspididae	0.372095	undirected
f:Apolemiidae	o:Laminariales	0.466826	undirected
f:Apolemiidae	c:Raphidophyceae	0.428821	undirected
f:Apolemiidae	f:Monodopsidaceae	0.482941	undirected
f:Apolemiidae	f:Dictyonellidae	0.668782	undirected
f:Apolemiidae	f:Scombridae	0.637764	undirected
f:Apolemiidae	f:Embiotocidae	0.617559	undirected
f:Apolemiidae	f:Chlamydomonadaceae	0.339378	undirected
f:Apolemiidae	f:Argonautidae	0.269032	undirected
o:Hypocreales	f:Physidae	0.486135	undirected
o:Laminariales	c:Raphidophyceae	0.286705	undirected
o:Laminariales	f:Monodopsidaceae	0.418286	undirected
o:Laminariales	o:Helotiales	0.482382	undirected
o:Laminariales	f:Dictyonellidae	0.555703	undirected
o:Laminariales	f:Scombridae	0.580783	undirected
o:Laminariales	f:Embiotocidae	0.463565	undirected
o:Laminariales	f:Chlamydomonadaceae	0.572453	undirected
o:Laminariales	f:Litonotidae	0.3491	undirected
o:Laminariales	f:Lophodiniaceae	0.420988	undirected
c:Raphidophyceae	f:Dictyonellidae	0.436224	undirected
c:Raphidophyceae	f:Scombridae	0.409345	undirected
c:Raphidophyceae	f:Embiotocidae	0.428337	undirected
c:Raphidophyceae	f:Chlamydomonadaceae	0.202719	undirected
f:Monodopsidaceae	f:Dictyonellidae	0.551365	undirected
f:Monodopsidaceae	f:Scombridae	0.537601	undirected
f:Monodopsidaceae	f:Embiotocidae	0.480653	undirected
f:Monodopsidaceae	f:Chlamydomonadaceae	0.31401	undirected
o:Helotiales	f:Dictyonellidae	0.307587	undirected
o:Helotiales	f:Scombridae	0.355459	undirected
o:Helotiales	f:Chlamydomonadaceae	0.529054	undirected
o:Helotiales	f:Litonotidae	0.397593	undirected
o:Helotiales	f:Lophodiniaceae	0.419832	undirected
f:Sugiuridae	f:Rathkeidae	0.715399	undirected
f:Sugiuridae	o:Planctomycetales	0.732895	undirected
f:Sugiuridae	f:Listeriaceae	0.52066	undirected
f:Sugiuridae	f:Gonyaulacaceae	0.707615	undirected
f:Sugiuridae	f:Prymnesiaceae	0.586554	undirected
f:Sugiuridae	f:Balaenopteridae	0.653551	undirected
f:Sugiuridae	f:Braarudosphaeraceae	0.226915	undirected
f:Sugiuridae	c:Trebouxiophyceae	0.377246	undirected
f:Sugiuridae	c:Pelagophyceae	0.67176	undirected
f:Sugiuridae	f:Lynnellidae	0.673732	undirected
f:Sugiuridae	c:Nephroselmidophyceae	0.588646	undirected
f:Sugiuridae	f:Capitellidae	0.218064	undirected
f:Sugiuridae	f:Pedinomonadaceae	0.383089	undirected
f:Sugiuridae	f:Crustomastigaceae	0.235696	undirected
f:Sugiuridae	f:Puniceicoccaceae	0.650473	undirected
f:Sugiuridae	f:Chrysolepidomonadaceae	0.731397	undirected
f:Sugiuridae	o:Haptorida	0.248844	undirected
f:Sugiuridae	f:Rhopalodiaceae	0.727695	undirected
f:Sugiuridae	f:Opheliidae	0.592315	undirected
f:Sugiuridae	f:Chlorodendraceae	0.272132	undirected
f:Sugiuridae	f:Chlorellaceae	0.487487	undirected
f:Sugiuridae	o:Kinetoplastida	0.281573	undirected
f:Sugiuridae	f:Schizocaryidae	0.257442	undirected
f:Gomphonemataceae	f:Perophoridae	0.574382	undirected
f:Gomphonemataceae	f:Rickettsiaceae	0.422067	undirected
f:Gomphonemataceae	f:Mitrocomidae	0.571062	undirected
f:Gomphonemataceae	f:Doliolidae	0.732261	undirected
f:Gomphonemataceae	f:Basidiobolaceae	0.687903	undirected
f:Gomphonemataceae	f:Lauderiaceae	0.477614	undirected
f:Gomphonemataceae	f:Varunidae	0.486949	undirected
f:Gomphonemataceae	f:Myzocytiopsidaceae	0.581132	undirected
f:Gomphonemataceae	f:Saprospiraceae	0.557289	undirected
f:Gomphonemataceae	f:Spionidae	0.663119	undirected
f:Gomphonemataceae	o:Veneroida	0.403826	undirected
f:Gomphonemataceae	f:Syllidae	0.659668	undirected
f:Gomphonemataceae	f:Beroidae	0.604268	undirected
f:Gomphonemataceae	f:Biddulphiaceae	0.655	undirected
f:Gomphonemataceae	o:Heteronemertea	0.680119	undirected
f:Gomphonemataceae	f:Catenulaceae	0.481505	undirected
f:Perophoridae	f:Rickettsiaceae	0.403843	undirected
f:Perophoridae	f:Mitrocomidae	0.495347	undirected
f:Perophoridae	f:Doliolidae	0.643485	undirected
f:Perophoridae	f:Basidiobolaceae	0.601729	undirected
f:Perophoridae	f:Lauderiaceae	0.380578	undirected
f:Perophoridae	f:Varunidae	0.397663	undirected
f:Perophoridae	f:Myzocytiopsidaceae	0.503584	undirected
f:Perophoridae	f:Saprospiraceae	0.484632	undirected
f:Perophoridae	f:Spionidae	0.576516	undirected
f:Perophoridae	o:Veneroida	0.234949	undirected
f:Perophoridae	f:Syllidae	0.576576	undirected
f:Perophoridae	f:Beroidae	0.554885	undirected
f:Perophoridae	f:Biddulphiaceae	0.567178	undirected
f:Perophoridae	o:Heteronemertea	0.59311	undirected
f:Perophoridae	f:Catenulaceae	0.380669	undirected
f:Podonidae	f:Campanulariidae	0.907044	undirected
f:Hydractiniidae	o:Chromulinales	0.356062	undirected
f:Hydractiniidae	f:Gymnodiniaceae	0.315551	undirected
f:Hydractiniidae	f:Katablepharidaceae	0.245444	undirected
f:Cephalothricidae	f:Callyspongiidae	0.281758	undirected
f:Cephalothricidae	o:Chromulinales	0.33696	undirected
f:Cephalothricidae	f:Gymnodiniaceae	0.313865	undirected
f:Mycosphaerellaceae	f:Halomonadaceae	0.489201	undirected
f:Mycosphaerellaceae	f:Paraphysomonadaceae	0.464004	undirected
f:Mycosphaerellaceae	c:Alphaproteobacteria	0.285153	undirected
f:Mycosphaerellaceae	c:Deltaproteobacteria	0.490419	undirected
f:Mycosphaerellaceae	f:Palaemonidae	0.295333	undirected
f:Mycosphaerellaceae	f:Rhodospirillaceae	0.568361	undirected
f:Mycosphaerellaceae	f:Otariidae	0.563529	undirected
f:Mycosphaerellaceae	c:Candidatus Thalassoarchaea	0.5058	undirected
f:Mycosphaerellaceae	f:Carangidae	0.565857	undirected
f:Mycosphaerellaceae	f:Idiomarinaceae	0.49246	undirected
f:Mycosphaerellaceae	f:Metridinidae	0.570914	undirected
f:Mycosphaerellaceae	f:Chlamydodontidae	0.48543	undirected
f:Mycosphaerellaceae	f:Goniodomataceae	0.573357	undirected
f:Mycosphaerellaceae	f:Coriolaceae	0.354099	undirected
f:Mycosphaerellaceae	f:Leegaardiellidae	0.331441	undirected
f:Mycosphaerellaceae	f:Rhaphoneidaceae	0.373475	undirected
f:Mycosphaerellaceae	f:Paulinellidae	0.286653	undirected
f:Mycosphaerellaceae	o:Sporidiobolales	0.281338	undirected
f:Mycosphaerellaceae	f:Tovelliaceae	0.414744	undirected
f:Mycosphaerellaceae	f:Stokesiidae	0.465206	undirected
f:Mycosphaerellaceae	f:Cirratulidae	0.510557	undirected
f:Mycosphaerellaceae	f:Crypthecodiniaceae	0.54272	undirected
f:Mycosphaerellaceae	f:Syndiniaceae	0.469695	undirected
f:Mycosphaerellaceae	f:Ellobiopsidae	0.536839	undirected
f:Mycosphaerellaceae	o:Chaunacanthida	0.485414	undirected
f:Mycosphaerellaceae	c:Polycystinea	0.564693	undirected
f:Mycosphaerellaceae	c:Acantharea	0.366758	undirected
f:Mycosphaerellaceae	o:Ichthyophonida	0.267352	undirected
f:Mycosphaerellaceae	c:Maxillopoda	0.26971	undirected
f:Mycosphaerellaceae	f:Trimyemidae	0.40096	undirected
f:Mycosphaerellaceae	f:Spongodiscidae	0.464752	undirected
f:Mycosphaerellaceae	f:Gigartacontidae	0.572863	undirected
f:Mycosphaerellaceae	f:Hexalaspididae	0.450404	undirected
f:Cafeteriaceae	f:Hyphomonadaceae	0.603294	undirected
f:Cafeteriaceae	f:Cordycipitaceae	0.656586	undirected
f:Cafeteriaceae	f:Cinetochilidae	0.270709	undirected
f:Cafeteriaceae	f:Hemidiscaceae	0.662775	undirected
f:Cafeteriaceae	f:Rhynchomolgidae	0.674047	undirected
f:Cafeteriaceae	f:Dinophysiaceae	0.337828	undirected
f:Cafeteriaceae	f:Merlucciidae	0.552433	undirected
f:Cafeteriaceae	f:Didiniidae	0.610174	undirected
f:Cafeteriaceae	f:Marynidae	0.668569	undirected
f:Cafeteriaceae	c:Echinoidea	0.654077	undirected
f:Cafeteriaceae	o:Rhodobacterales	0.280252	undirected
f:Cafeteriaceae	f:Pseudomonadaceae	0.309266	undirected
f:Cafeteriaceae	f:Peritromidae	0.251199	undirected
f:Cafeteriaceae	f:Thigmophryidae	0.415755	undirected
f:Cafeteriaceae	f:Hydridae	0.398233	undirected
f:Cafeteriaceae	c:Oligohymenophorea	0.302331	undirected
f:Cafeteriaceae	f:Vannellidae	0.685361	undirected
f:Cafeteriaceae	f:Cyrtolophosididae	0.350166	undirected
f:Cafeteriaceae	f:Spongomonadidae	0.268331	undirected
f:Centropagidae	f:Palaemonidae	0.282071	undirected
f:Centropagidae	o:Sporidiobolales	0.413823	undirected
f:Centropagidae	f:Foettingeriidae	0.38638	undirected
f:Bacillariaceae	f:Codonellidae	0.21274	undirected
f:Pycnococcaceae	f:Cortinariaceae	0.232046	undirected
f:Sargassaceae	f:Haliphthoraceae	0.505572	undirected
f:Sargassaceae	f:Plagiacanthidae	0.492033	undirected
f:Chaetocerotaceae	f:Trichocercidae	0.312745	undirected
f:Chaetocerotaceae	f:Amphidiniopsidaceae	0.348665	undirected
f:Chaetocerotaceae	f:Oxytrichidae	0.297135	undirected
f:Chaetocerotaceae	f:Attheyaceae	0.440641	undirected
f:Chaetocerotaceae	c:Fragilariophyceae	0.276311	undirected
f:Rathkeidae	o:Planctomycetales	0.676304	undirected
f:Rathkeidae	f:Listeriaceae	0.540902	undirected
f:Rathkeidae	f:Gonyaulacaceae	0.637773	undirected
f:Rathkeidae	f:Prymnesiaceae	0.521066	undirected
f:Rathkeidae	f:Balaenopteridae	0.626745	undirected
f:Rathkeidae	c:Trebouxiophyceae	0.370307	undirected
f:Rathkeidae	c:Pelagophyceae	0.629193	undirected
f:Rathkeidae	f:Lynnellidae	0.602558	undirected
f:Rathkeidae	c:Nephroselmidophyceae	0.585715	undirected
f:Rathkeidae	f:Pedinomonadaceae	0.329298	undirected
f:Rathkeidae	f:Crustomastigaceae	0.200226	undirected
f:Rathkeidae	f:Puniceicoccaceae	0.625427	undirected
f:Rathkeidae	f:Chrysolepidomonadaceae	0.713088	undirected
f:Rathkeidae	o:Haptorida	0.261313	undirected
f:Rathkeidae	f:Rhopalodiaceae	0.715457	undirected
f:Rathkeidae	f:Opheliidae	0.530677	undirected
f:Rathkeidae	f:Chlorodendraceae	0.237196	undirected
f:Rathkeidae	f:Chlorellaceae	0.466697	undirected
f:Rathkeidae	o:Kinetoplastida	0.24543	undirected
f:Rathkeidae	f:Schizocaryidae	0.244189	undirected
f:Terebellidae	f:Bacillaceae	0.800883	undirected
f:Terebellidae	f:Paramoebidae	0.631609	undirected
f:Terebellidae	f:Rhizophlyctidaceae	0.836426	undirected
f:Herpotrichiellaceae	f:Halomonadaceae	0.436185	undirected
f:Herpotrichiellaceae	f:Caulobacteraceae	0.326858	undirected
f:Herpotrichiellaceae	f:Paraphysomonadaceae	0.299884	undirected
f:Herpotrichiellaceae	c:Alphaproteobacteria	0.399522	undirected
f:Herpotrichiellaceae	c:Deltaproteobacteria	0.358126	undirected
f:Herpotrichiellaceae	f:Alcanivoracaceae	0.276623	undirected
f:Herpotrichiellaceae	f:Rhodospirillaceae	0.375237	undirected
f:Herpotrichiellaceae	f:Otariidae	0.368446	undirected
f:Herpotrichiellaceae	f:Vibrionaceae	0.323102	undirected
f:Herpotrichiellaceae	c:Candidatus Thalassoarchaea	0.352424	undirected
f:Herpotrichiellaceae	f:Carangidae	0.370124	undirected
f:Herpotrichiellaceae	f:Idiomarinaceae	0.370811	undirected
f:Herpotrichiellaceae	f:Metridinidae	0.370115	undirected
f:Herpotrichiellaceae	f:Chlamydodontidae	0.304462	undirected
f:Herpotrichiellaceae	f:Goniodomataceae	0.371266	undirected
f:Herpotrichiellaceae	f:Coriolaceae	0.236396	undirected
f:Herpotrichiellaceae	f:Leegaardiellidae	0.201668	undirected
f:Herpotrichiellaceae	f:Rhaphoneidaceae	0.229984	undirected
f:Herpotrichiellaceae	f:Tovelliaceae	0.272311	undirected
f:Herpotrichiellaceae	f:Stokesiidae	0.327706	undirected
f:Herpotrichiellaceae	f:Cirratulidae	0.30877	undirected
f:Herpotrichiellaceae	f:Crypthecodiniaceae	0.353475	undirected
f:Herpotrichiellaceae	f:Syndiniaceae	0.306983	undirected
f:Herpotrichiellaceae	f:Ellobiopsidae	0.349374	undirected
f:Herpotrichiellaceae	o:Chaunacanthida	0.308361	undirected
f:Herpotrichiellaceae	c:Polycystinea	0.368332	undirected
f:Herpotrichiellaceae	c:Acantharea	0.243394	undirected
f:Herpotrichiellaceae	o:Ichthyophonida	0.335168	undirected
f:Herpotrichiellaceae	f:Trimyemidae	0.262309	undirected
f:Herpotrichiellaceae	f:Spongodiscidae	0.302869	undirected
f:Herpotrichiellaceae	f:Gigartacontidae	0.338772	undirected
f:Herpotrichiellaceae	f:Hexalaspididae	0.292193	undirected
f:Hyphomonadaceae	f:Cordycipitaceae	0.640605	undirected
f:Hyphomonadaceae	f:Cinetochilidae	0.430166	undirected
f:Hyphomonadaceae	f:Pyrophacaceae	0.219086	undirected
f:Hyphomonadaceae	f:Hemidiscaceae	0.694212	undirected
f:Hyphomonadaceae	f:Rhynchomolgidae	0.712841	undirected
f:Hyphomonadaceae	f:Dinophysiaceae	0.464339	undirected
f:Hyphomonadaceae	f:Merlucciidae	0.589508	undirected
f:Hyphomonadaceae	f:Didiniidae	0.664475	undirected
f:Hyphomonadaceae	f:Marynidae	0.714032	undirected
f:Hyphomonadaceae	c:Echinoidea	0.697007	undirected
f:Hyphomonadaceae	o:Rhodobacterales	0.475151	undirected
f:Hyphomonadaceae	f:Pseudomonadaceae	0.324549	undirected
f:Hyphomonadaceae	f:Peritromidae	0.429611	undirected
f:Hyphomonadaceae	f:Thigmophryidae	0.516024	undirected
f:Hyphomonadaceae	f:Hydridae	0.529798	undirected
f:Hyphomonadaceae	o:Philasterida	0.281779	undirected
f:Hyphomonadaceae	c:Oligohymenophorea	0.468633	undirected
f:Hyphomonadaceae	f:Vannellidae	0.719086	undirected
f:Hyphomonadaceae	f:Cyrtolophosididae	0.515384	undirected
f:Hyphomonadaceae	f:Spongomonadidae	0.450402	undirected
f:Halomonadaceae	f:Caulobacteraceae	0.266929	undirected
f:Halomonadaceae	f:Paraphysomonadaceae	0.633354	undirected
f:Halomonadaceae	c:Alphaproteobacteria	0.576719	undirected
f:Halomonadaceae	c:Deltaproteobacteria	0.654711	undirected
f:Halomonadaceae	o:Calanoida	0.334042	undirected
f:Halomonadaceae	f:Palaemonidae	0.392071	undirected
f:Halomonadaceae	f:Planctomycetaceae	0.235072	undirected
f:Halomonadaceae	f:Rhodospirillaceae	0.730554	undirected
f:Halomonadaceae	f:Methylobacteriaceae	0.428446	undirected
f:Halomonadaceae	f:Otariidae	0.72449	undirected
f:Halomonadaceae	c:Candidatus Thalassoarchaea	0.670289	undirected
f:Halomonadaceae	f:Carangidae	0.726819	undirected
f:Halomonadaceae	f:Idiomarinaceae	0.578136	undirected
f:Halomonadaceae	f:Metridinidae	0.724393	undirected
f:Halomonadaceae	f:Chlamydodontidae	0.561363	undirected
f:Halomonadaceae	f:Goniodomataceae	0.725068	undirected
f:Halomonadaceae	f:Nephtyidae	0.424817	undirected
f:Halomonadaceae	f:Eimeriidae	0.410387	undirected
f:Halomonadaceae	f:Cyclopidae	0.472476	undirected
f:Halomonadaceae	f:Coriolaceae	0.518265	undirected
f:Halomonadaceae	f:Nitrosopumilaceae	0.451377	undirected
f:Halomonadaceae	f:Leegaardiellidae	0.48259	undirected
f:Halomonadaceae	f:Rhaphoneidaceae	0.53021	undirected
f:Halomonadaceae	f:Paulinellidae	0.464358	undirected
f:Halomonadaceae	f:Picomonadidae	0.342339	undirected
f:Halomonadaceae	f:Tovelliaceae	0.583448	undirected
f:Halomonadaceae	f:Stokesiidae	0.594344	undirected
f:Halomonadaceae	f:Cirratulidae	0.628152	undirected
f:Halomonadaceae	f:Crypthecodiniaceae	0.705516	undirected
f:Halomonadaceae	f:Syndiniaceae	0.636099	undirected
f:Halomonadaceae	f:Ellobiopsidae	0.699433	undirected
f:Halomonadaceae	o:Chaunacanthida	0.642477	undirected
f:Halomonadaceae	c:Polycystinea	0.725581	undirected
f:Halomonadaceae	c:Acantharea	0.526749	undirected
f:Halomonadaceae	f:Temoridae	0.348482	undirected
f:Halomonadaceae	o:Ichthyophonida	0.591801	undirected
f:Halomonadaceae	c:Maxillopoda	0.496775	undirected
f:Halomonadaceae	f:Trimyemidae	0.566857	undirected
f:Halomonadaceae	f:Spongodiscidae	0.640348	undirected
f:Halomonadaceae	f:Gigartacontidae	0.655839	undirected
f:Halomonadaceae	f:Hexalaspididae	0.605126	undirected
f:Stephanopyxidaceae	f:Alteromonadaceae	0.244731	undirected
f:Stephanopyxidaceae	f:Dysteriidae	0.308013	undirected
f:Cordycipitaceae	f:Cinetochilidae	0.478356	undirected
f:Cordycipitaceae	f:Pyrophacaceae	0.250141	undirected
f:Cordycipitaceae	f:Hemidiscaceae	0.697844	undirected
f:Cordycipitaceae	f:Rhynchomolgidae	0.72428	undirected
f:Cordycipitaceae	f:Dinophysiaceae	0.520035	undirected
f:Cordycipitaceae	o:Peridiniales	0.214121	undirected
f:Cordycipitaceae	f:Merlucciidae	0.604252	undirected
f:Cordycipitaceae	f:Didiniidae	0.670487	undirected
f:Cordycipitaceae	f:Marynidae	0.723528	undirected
f:Cordycipitaceae	c:Echinoidea	0.708497	undirected
f:Cordycipitaceae	o:Rhodobacterales	0.508147	undirected
f:Cordycipitaceae	f:Pseudomonadaceae	0.346411	undirected
f:Cordycipitaceae	f:Peritromidae	0.482281	undirected
f:Cordycipitaceae	f:Thigmophryidae	0.558575	undirected
f:Cordycipitaceae	f:Hydridae	0.599747	undirected
f:Cordycipitaceae	o:Philasterida	0.283272	undirected
f:Cordycipitaceae	c:Oligohymenophorea	0.517137	undirected
f:Cordycipitaceae	f:Vannellidae	0.729775	undirected
f:Cordycipitaceae	f:Cyrtolophosididae	0.582804	undirected
f:Cordycipitaceae	f:Spongomonadidae	0.505746	undirected
f:Caulobacteraceae	c:Alphaproteobacteria	0.317762	undirected
f:Caulobacteraceae	f:Rhodospirillaceae	0.200115	undirected
f:Caulobacteraceae	f:Vibrionaceae	0.354105	undirected
f:Caulobacteraceae	f:Idiomarinaceae	0.217444	undirected
f:Caulobacteraceae	o:Ichthyophonida	0.229823	undirected
f:Bacillaceae	f:Paramoebidae	0.631383	undirected
f:Bacillaceae	f:Rhizophlyctidaceae	0.825077	undirected
f:Calanidae	f:Echiuridae	0.297577	undirected
f:Calanidae	f:Ellisellidae	0.29741	undirected
f:Calanidae	f:Hemiaulaceae	0.234745	undirected
f:Calanidae	f:Cryptosporidiidae	0.297967	undirected
f:Calanidae	f:Bellerocheaceae	0.204656	undirected
f:Calanidae	f:Planorbidae	0.234182	undirected
f:Calanidae	f:Clausidiidae	0.297518	undirected
f:Calanidae	f:Diplopsaliaceae	0.272671	undirected
f:Callyspongiidae	o:Chromulinales	0.431976	undirected
f:Callyspongiidae	f:Gymnodiniaceae	0.406718	undirected
f:Paraphysomonadaceae	c:Alphaproteobacteria	0.54614	undirected
f:Paraphysomonadaceae	c:Deltaproteobacteria	0.680384	undirected
f:Paraphysomonadaceae	o:Calanoida	0.42511	undirected
f:Paraphysomonadaceae	f:Palaemonidae	0.415564	undirected
f:Paraphysomonadaceae	f:Planctomycetaceae	0.305728	undirected
f:Paraphysomonadaceae	f:Rhodospirillaceae	0.727486	undirected
f:Paraphysomonadaceae	f:Methylobacteriaceae	0.528035	undirected
f:Paraphysomonadaceae	f:Otariidae	0.722269	undirected
f:Paraphysomonadaceae	c:Candidatus Thalassoarchaea	0.676116	undirected
f:Paraphysomonadaceae	f:Clausocalanidae	0.346095	undirected
f:Paraphysomonadaceae	f:Carangidae	0.725608	undirected
f:Paraphysomonadaceae	f:Idiomarinaceae	0.602236	undirected
f:Paraphysomonadaceae	f:Metridinidae	0.719723	undirected
f:Paraphysomonadaceae	f:Chlamydodontidae	0.631594	undirected
f:Paraphysomonadaceae	f:Goniodomataceae	0.720021	undirected
f:Paraphysomonadaceae	f:Duboscquellidae	0.292475	undirected
f:Paraphysomonadaceae	f:Nephtyidae	0.657138	undirected
f:Paraphysomonadaceae	f:Eimeriidae	0.632644	undirected
f:Paraphysomonadaceae	f:Cyclopidae	0.616145	undirected
f:Paraphysomonadaceae	o:Pelagomonadales	0.233251	undirected
f:Paraphysomonadaceae	f:Coriolaceae	0.679999	undirected
f:Paraphysomonadaceae	f:Nitrosopumilaceae	0.575964	undirected
f:Paraphysomonadaceae	f:Leegaardiellidae	0.673368	undirected
f:Paraphysomonadaceae	f:Rhaphoneidaceae	0.64725	undirected
f:Paraphysomonadaceae	f:Paulinellidae	0.588044	undirected
f:Paraphysomonadaceae	f:Picomonadidae	0.60216	undirected
f:Paraphysomonadaceae	f:Tovelliaceae	0.681157	undirected
f:Paraphysomonadaceae	f:Stokesiidae	0.665731	undirected
f:Paraphysomonadaceae	f:Cirratulidae	0.659858	undirected
f:Paraphysomonadaceae	f:Crypthecodiniaceae	0.705852	undirected
f:Paraphysomonadaceae	f:Syndiniaceae	0.665848	undirected
f:Paraphysomonadaceae	f:Ellobiopsidae	0.700295	undirected
f:Paraphysomonadaceae	o:Chaunacanthida	0.662055	undirected
f:Paraphysomonadaceae	c:Polycystinea	0.725686	undirected
f:Paraphysomonadaceae	c:Acantharea	0.683848	undirected
f:Paraphysomonadaceae	f:Temoridae	0.384737	undirected
f:Paraphysomonadaceae	o:Ichthyophonida	0.52545	undirected
f:Paraphysomonadaceae	c:Maxillopoda	0.664294	undirected
f:Paraphysomonadaceae	f:Trimyemidae	0.672755	undirected
f:Paraphysomonadaceae	f:Spongodiscidae	0.673105	undirected
f:Paraphysomonadaceae	f:Gigartacontidae	0.657061	undirected
f:Paraphysomonadaceae	f:Hexalaspididae	0.684487	undirected
c:Alphaproteobacteria	c:Deltaproteobacteria	0.58921	undirected
c:Alphaproteobacteria	f:Palaemonidae	0.204155	undirected
c:Alphaproteobacteria	f:Alcanivoracaceae	0.228848	undirected
c:Alphaproteobacteria	f:Rhodospirillaceae	0.647909	undirected
c:Alphaproteobacteria	f:Methylobacteriaceae	0.21285	undirected
c:Alphaproteobacteria	f:Otariidae	0.640255	undirected
c:Alphaproteobacteria	f:Vibrionaceae	0.255952	undirected
c:Alphaproteobacteria	c:Candidatus Thalassoarchaea	0.600116	undirected
c:Alphaproteobacteria	f:Carangidae	0.642444	undirected
c:Alphaproteobacteria	f:Idiomarinaceae	0.488492	undirected
c:Alphaproteobacteria	f:Metridinidae	0.640948	undirected
c:Alphaproteobacteria	f:Chlamydodontidae	0.471692	undirected
c:Alphaproteobacteria	f:Goniodomataceae	0.641893	undirected
c:Alphaproteobacteria	f:Nephtyidae	0.232507	undirected
c:Alphaproteobacteria	f:Cyclopidae	0.238286	undirected
c:Alphaproteobacteria	f:Coriolaceae	0.44334	undirected
c:Alphaproteobacteria	f:Nitrosopumilaceae	0.222795	undirected
c:Alphaproteobacteria	f:Leegaardiellidae	0.365448	undirected
c:Alphaproteobacteria	f:Rhaphoneidaceae	0.433733	undirected
c:Alphaproteobacteria	f:Paulinellidae	0.234438	undirected
c:Alphaproteobacteria	f:Tovelliaceae	0.505579	undirected
c:Alphaproteobacteria	f:Stokesiidae	0.540082	undirected
c:Alphaproteobacteria	f:Cirratulidae	0.549617	undirected
c:Alphaproteobacteria	f:Crypthecodiniaceae	0.620899	undirected
c:Alphaproteobacteria	f:Syndiniaceae	0.55595	undirected
c:Alphaproteobacteria	f:Ellobiopsidae	0.615032	undirected
c:Alphaproteobacteria	o:Chaunacanthida	0.558878	undirected
c:Alphaproteobacteria	c:Polycystinea	0.640677	undirected
c:Alphaproteobacteria	c:Acantharea	0.452328	undirected
c:Alphaproteobacteria	o:Ichthyophonida	0.393422	undirected
c:Alphaproteobacteria	c:Maxillopoda	0.337349	undirected
c:Alphaproteobacteria	f:Trimyemidae	0.461742	undirected
c:Alphaproteobacteria	f:Spongodiscidae	0.557374	undirected
c:Alphaproteobacteria	f:Gigartacontidae	0.581112	undirected
c:Alphaproteobacteria	f:Hexalaspididae	0.522603	undirected
c:Deltaproteobacteria	o:Calanoida	0.404119	undirected
c:Deltaproteobacteria	f:Palaemonidae	0.422632	undirected
c:Deltaproteobacteria	f:Planctomycetaceae	0.284302	undirected
c:Deltaproteobacteria	f:Rhodospirillaceae	0.734635	undirected
c:Deltaproteobacteria	f:Methylobacteriaceae	0.506393	undirected
c:Deltaproteobacteria	f:Otariidae	0.727995	undirected
c:Deltaproteobacteria	c:Candidatus Thalassoarchaea	0.686248	undirected
c:Deltaproteobacteria	f:Clausocalanidae	0.294938	undirected
c:Deltaproteobacteria	f:Carangidae	0.731227	undirected
c:Deltaproteobacteria	f:Idiomarinaceae	0.626223	undirected
c:Deltaproteobacteria	f:Metridinidae	0.725967	undirected
c:Deltaproteobacteria	f:Chlamydodontidae	0.648929	undirected
c:Deltaproteobacteria	f:Goniodomataceae	0.726368	undirected
c:Deltaproteobacteria	f:Duboscquellidae	0.261276	undirected
c:Deltaproteobacteria	f:Nephtyidae	0.620169	undirected
c:Deltaproteobacteria	f:Eimeriidae	0.606729	undirected
c:Deltaproteobacteria	f:Cyclopidae	0.616586	undirected
c:Deltaproteobacteria	o:Pelagomonadales	0.234636	undirected
c:Deltaproteobacteria	f:Coriolaceae	0.670175	undirected
c:Deltaproteobacteria	f:Nitrosopumilaceae	0.564478	undirected
c:Deltaproteobacteria	f:Leegaardiellidae	0.650929	undirected
c:Deltaproteobacteria	f:Rhaphoneidaceae	0.641417	undirected
c:Deltaproteobacteria	f:Paulinellidae	0.576314	undirected
c:Deltaproteobacteria	f:Picomonadidae	0.551792	undirected
c:Deltaproteobacteria	f:Tovelliaceae	0.679673	undirected
c:Deltaproteobacteria	f:Stokesiidae	0.678633	undirected
c:Deltaproteobacteria	f:Cirratulidae	0.65934	undirected
c:Deltaproteobacteria	f:Crypthecodiniaceae	0.710489	undirected
c:Deltaproteobacteria	f:Syndiniaceae	0.667801	undirected
c:Deltaproteobacteria	f:Ellobiopsidae	0.704698	undirected
c:Deltaproteobacteria	o:Chaunacanthida	0.660015	undirected
c:Deltaproteobacteria	c:Polycystinea	0.730773	undirected
c:Deltaproteobacteria	c:Acantharea	0.675012	undirected
c:Deltaproteobacteria	f:Temoridae	0.392513	undirected
c:Deltaproteobacteria	o:Ichthyophonida	0.572226	undirected
c:Deltaproteobacteria	c:Maxillopoda	0.652742	undirected
c:Deltaproteobacteria	f:Trimyemidae	0.675118	undirected
c:Deltaproteobacteria	f:Spongodiscidae	0.674267	undirected
c:Deltaproteobacteria	f:Gigartacontidae	0.661444	undirected
c:Deltaproteobacteria	f:Hexalaspididae	0.673153	undirected
o:Calanoida	f:Planctomycetaceae	0.41465	undirected
o:Calanoida	f:Rhodospirillaceae	0.501644	undirected
o:Calanoida	f:Methylobacteriaceae	0.200883	undirected
o:Calanoida	f:Otariidae	0.508448	undirected
o:Calanoida	c:Candidatus Thalassoarchaea	0.445439	undirected
o:Calanoida	f:Carangidae	0.504813	undirected
o:Calanoida	f:Idiomarinaceae	0.263962	undirected
o:Calanoida	f:Metridinidae	0.499283	undirected
o:Calanoida	f:Chlamydodontidae	0.293014	undirected
o:Calanoida	f:Goniodomataceae	0.497105	undirected
o:Calanoida	f:Cyclopidae	0.262628	undirected
o:Calanoida	f:Coriolaceae	0.372032	undirected
o:Calanoida	f:Nitrosopumilaceae	0.408375	undirected
o:Calanoida	f:Leegaardiellidae	0.261049	undirected
o:Calanoida	f:Rhaphoneidaceae	0.461773	undirected
o:Calanoida	f:Tovelliaceae	0.415767	undirected
o:Calanoida	f:Stokesiidae	0.383146	undirected
o:Calanoida	f:Cirratulidae	0.463221	undirected
o:Calanoida	f:Crypthecodiniaceae	0.518484	undirected
o:Calanoida	f:Syndiniaceae	0.507611	undirected
o:Calanoida	f:Ellobiopsidae	0.519223	undirected
o:Calanoida	o:Chaunacanthida	0.532977	undirected
o:Calanoida	c:Polycystinea	0.50291	undirected
o:Calanoida	c:Acantharea	0.354013	undirected
o:Calanoida	c:Maxillopoda	0.339518	undirected
o:Calanoida	f:Trimyemidae	0.357155	undirected
o:Calanoida	f:Spongodiscidae	0.492556	undirected
o:Calanoida	f:Gigartacontidae	0.430453	undirected
o:Calanoida	f:Hexalaspididae	0.392271	undirected
f:Palaemonidae	f:Rhodospirillaceae	0.494891	undirected
f:Palaemonidae	f:Otariidae	0.492095	undirected
f:Palaemonidae	c:Candidatus Thalassoarchaea	0.436422	undirected
f:Palaemonidae	f:Carangidae	0.494293	undirected
f:Palaemonidae	f:Idiomarinaceae	0.413901	undirected
f:Palaemonidae	f:Metridinidae	0.499256	undirected
f:Palaemonidae	f:Chlamydodontidae	0.428102	undirected
f:Palaemonidae	f:Goniodomataceae	0.501476	undirected
f:Palaemonidae	f:Coriolaceae	0.318661	undirected
f:Palaemonidae	f:Leegaardiellidae	0.311617	undirected
f:Palaemonidae	f:Rhaphoneidaceae	0.329564	undirected
f:Palaemonidae	f:Paulinellidae	0.301628	undirected
f:Palaemonidae	o:Sporidiobolales	0.392221	undirected
f:Palaemonidae	f:Tovelliaceae	0.368035	undirected
f:Palaemonidae	f:Stokesiidae	0.398329	undirected
f:Palaemonidae	f:Cirratulidae	0.452084	undirected
f:Palaemonidae	f:Crypthecodiniaceae	0.474876	undirected
f:Palaemonidae	f:Syndiniaceae	0.412362	undirected
f:Palaemonidae	f:Ellobiopsidae	0.469934	undirected
f:Palaemonidae	o:Chaunacanthida	0.426816	undirected
f:Palaemonidae	c:Polycystinea	0.493668	undirected
f:Palaemonidae	c:Acantharea	0.330092	undirected
f:Palaemonidae	c:Maxillopoda	0.244896	undirected
f:Palaemonidae	f:Foettingeriidae	0.242843	undirected
f:Palaemonidae	f:Trimyemidae	0.349465	undirected
f:Palaemonidae	f:Spongodiscidae	0.409463	undirected
f:Palaemonidae	f:Gigartacontidae	0.512837	undirected
f:Palaemonidae	f:Hexalaspididae	0.405298	undirected
f:Alcanivoracaceae	f:Salinisphaeraceae	0.290972	undirected
f:Alcanivoracaceae	f:Vibrionaceae	0.216371	undirected
f:Alcanivoracaceae	c:Colpodea	0.235289	undirected
f:Alcanivoracaceae	o:Ichthyophonida	0.201994	undirected
f:Dictyonellidae	f:Scombridae	0.643458	undirected
f:Dictyonellidae	f:Embiotocidae	0.666957	undirected
f:Dictyonellidae	f:Chlamydomonadaceae	0.480722	undirected
f:Dictyonellidae	f:Argonautidae	0.261129	undirected
f:Dictyonellidae	f:Lophodiniaceae	0.266313	undirected
f:Planctomycetaceae	f:Rhodospirillaceae	0.367382	undirected
f:Planctomycetaceae	f:Otariidae	0.376554	undirected
f:Planctomycetaceae	c:Candidatus Thalassoarchaea	0.321475	undirected
f:Planctomycetaceae	f:Carangidae	0.371837	undirected
f:Planctomycetaceae	f:Metridinidae	0.366519	undirected
f:Planctomycetaceae	f:Chlamydodontidae	0.203289	undirected
f:Planctomycetaceae	f:Goniodomataceae	0.36396	undirected
f:Planctomycetaceae	f:Cyclopidae	0.230659	undirected
f:Planctomycetaceae	f:Coriolaceae	0.277452	undirected
f:Planctomycetaceae	f:Nitrosopumilaceae	0.430161	undirected
f:Planctomycetaceae	f:Rhaphoneidaceae	0.379654	undirected
f:Planctomycetaceae	f:Tovelliaceae	0.306463	undirected
f:Planctomycetaceae	f:Stokesiidae	0.274103	undirected
f:Planctomycetaceae	f:Cirratulidae	0.346338	undirected
f:Planctomycetaceae	f:Crypthecodiniaceae	0.393285	undirected
f:Planctomycetaceae	f:Syndiniaceae	0.399149	undirected
f:Planctomycetaceae	f:Ellobiopsidae	0.395921	undirected
f:Planctomycetaceae	o:Chaunacanthida	0.427501	undirected
f:Planctomycetaceae	c:Polycystinea	0.369464	undirected
f:Planctomycetaceae	c:Acantharea	0.255707	undirected
f:Planctomycetaceae	c:Maxillopoda	0.275692	undirected
f:Planctomycetaceae	f:Trimyemidae	0.258373	undirected
f:Planctomycetaceae	f:Spongodiscidae	0.37761	undirected
f:Planctomycetaceae	f:Gigartacontidae	0.310027	undirected
f:Planctomycetaceae	f:Hexalaspididae	0.279511	undirected
f:Rhodospirillaceae	f:Methylobacteriaceae	0.603449	undirected
f:Rhodospirillaceae	f:Otariidae	0.755101	undirected
f:Rhodospirillaceae	c:Candidatus Thalassoarchaea	0.751213	undirected
f:Rhodospirillaceae	f:Clausocalanidae	0.238802	undirected
f:Rhodospirillaceae	f:Carangidae	0.754685	undirected
f:Rhodospirillaceae	f:Idiomarinaceae	0.707766	undirected
f:Rhodospirillaceae	f:Metridinidae	0.755165	undirected
f:Rhodospirillaceae	f:Chlamydodontidae	0.725589	undirected
f:Rhodospirillaceae	f:Goniodomataceae	0.754843	undirected
f:Rhodospirillaceae	f:Duboscquellidae	0.228588	undirected
f:Rhodospirillaceae	f:Nephtyidae	0.605626	undirected
f:Rhodospirillaceae	f:Eimeriidae	0.608881	undirected
f:Rhodospirillaceae	f:Cyclopidae	0.685977	undirected
f:Rhodospirillaceae	o:Pelagomonadales	0.227521	undirected
f:Rhodospirillaceae	f:Coriolaceae	0.705885	undirected
f:Rhodospirillaceae	f:Nitrosopumilaceae	0.657423	undirected
f:Rhodospirillaceae	f:Leegaardiellidae	0.671492	undirected
f:Rhodospirillaceae	f:Rhaphoneidaceae	0.735419	undirected
f:Rhodospirillaceae	f:Paulinellidae	0.623799	undirected
f:Rhodospirillaceae	f:Picomonadidae	0.50231	undirected
f:Rhodospirillaceae	f:Tovelliaceae	0.734693	undirected
f:Rhodospirillaceae	f:Stokesiidae	0.750455	undirected
f:Rhodospirillaceae	f:Cirratulidae	0.749851	undirected
f:Rhodospirillaceae	f:Crypthecodiniaceae	0.753897	undirected
f:Rhodospirillaceae	f:Syndiniaceae	0.74854	undirected
f:Rhodospirillaceae	f:Ellobiopsidae	0.753503	undirected
f:Rhodospirillaceae	o:Chaunacanthida	0.749579	undirected
f:Rhodospirillaceae	c:Polycystinea	0.754378	undirected
f:Rhodospirillaceae	c:Acantharea	0.708454	undirected
f:Rhodospirillaceae	f:Temoridae	0.464226	undirected
f:Rhodospirillaceae	o:Ichthyophonida	0.639698	undirected
f:Rhodospirillaceae	c:Maxillopoda	0.708563	undirected
f:Rhodospirillaceae	f:Trimyemidae	0.764936	undirected
f:Rhodospirillaceae	f:Spongodiscidae	0.746981	undirected
f:Rhodospirillaceae	f:Gigartacontidae	0.746155	undirected
f:Rhodospirillaceae	f:Hexalaspididae	0.718608	undirected
o:Verrucomicrobiales	f:Chytriodiniaceae	0.265814	undirected
o:Verrucomicrobiales	f:Litonotidae	0.255599	undirected
f:Salinisphaeraceae	c:Colpodea	0.443206	undirected
o:Chromulinales	f:Gymnodiniaceae	0.660441	undirected
o:Chromulinales	f:Chordariaceae	0.301128	undirected
o:Chromulinales	f:Katablepharidaceae	0.401294	undirected
o:Chromulinales	o:Telonemida	0.255998	undirected
o:Chromulinales	o:Diplonemida	0.35793	undirected
o:Chromulinales	f:Pleurobrachiidae	0.315058	undirected
o:Chromulinales	f:Glenodiniaceae	0.474037	undirected
f:Pleurotaceae	f:Cortinariaceae	0.324788	undirected
f:Methylobacteriaceae	f:Otariidae	0.603235	undirected
f:Methylobacteriaceae	c:Candidatus Thalassoarchaea	0.536975	undirected
f:Methylobacteriaceae	f:Carangidae	0.603889	undirected
f:Methylobacteriaceae	f:Idiomarinaceae	0.353416	undirected
f:Methylobacteriaceae	f:Metridinidae	0.600368	undirected
f:Methylobacteriaceae	f:Chlamydodontidae	0.383991	undirected
f:Methylobacteriaceae	f:Goniodomataceae	0.600853	undirected
f:Methylobacteriaceae	f:Nephtyidae	0.217165	undirected
f:Methylobacteriaceae	f:Cyclopidae	0.21276	undirected
f:Methylobacteriaceae	f:Coriolaceae	0.418032	undirected
f:Methylobacteriaceae	f:Nitrosopumilaceae	0.282227	undirected
f:Methylobacteriaceae	f:Leegaardiellidae	0.339411	undirected
f:Methylobacteriaceae	f:Rhaphoneidaceae	0.524839	undirected
f:Methylobacteriaceae	f:Tovelliaceae	0.485527	undirected
f:Methylobacteriaceae	f:Stokesiidae	0.465639	undirected
f:Methylobacteriaceae	f:Cirratulidae	0.577822	undirected
f:Methylobacteriaceae	f:Crypthecodiniaceae	0.591795	undirected
f:Methylobacteriaceae	f:Syndiniaceae	0.53492	undirected
f:Methylobacteriaceae	f:Ellobiopsidae	0.587635	undirected
f:Methylobacteriaceae	o:Chaunacanthida	0.579663	undirected
f:Methylobacteriaceae	c:Polycystinea	0.607167	undirected
f:Methylobacteriaceae	c:Acantharea	0.417724	undirected
f:Methylobacteriaceae	c:Maxillopoda	0.32758	undirected
f:Methylobacteriaceae	f:Trimyemidae	0.431095	undirected
f:Methylobacteriaceae	f:Spongodiscidae	0.544735	undirected
f:Methylobacteriaceae	f:Gigartacontidae	0.53561	undirected
f:Methylobacteriaceae	f:Hexalaspididae	0.488854	undirected
f:Scombridae	f:Embiotocidae	0.635427	undirected
f:Scombridae	f:Chlamydomonadaceae	0.518736	undirected
f:Scombridae	f:Argonautidae	0.241655	undirected
f:Scombridae	f:Litonotidae	0.236626	undirected
f:Scombridae	f:Lophodiniaceae	0.307699	undirected
f:Nitrosomonadaceae	f:Corycaeidae	0.216794	undirected
f:Nitrosomonadaceae	o:Blastodiniales	0.226042	undirected
f:Otariidae	c:Candidatus Thalassoarchaea	0.744279	undirected
f:Otariidae	f:Clausocalanidae	0.238817	undirected
f:Otariidae	f:Carangidae	0.752783	undirected
f:Otariidae	f:Idiomarinaceae	0.702092	undirected
f:Otariidae	f:Metridinidae	0.750724	undirected
f:Otariidae	f:Chlamydodontidae	0.718055	undirected
f:Otariidae	f:Goniodomataceae	0.750343	undirected
f:Otariidae	f:Duboscquellidae	0.226594	undirected
f:Otariidae	f:Nephtyidae	0.601946	undirected
f:Otariidae	f:Eimeriidae	0.606172	undirected
f:Otariidae	f:Cyclopidae	0.68175	undirected
f:Otariidae	o:Pelagomonadales	0.221268	undirected
f:Otariidae	f:Coriolaceae	0.69986	undirected
f:Otariidae	f:Nitrosopumilaceae	0.657923	undirected
f:Otariidae	f:Leegaardiellidae	0.667351	undirected
f:Otariidae	f:Rhaphoneidaceae	0.73248	undirected
f:Otariidae	f:Paulinellidae	0.620437	undirected
f:Otariidae	f:Picomonadidae	0.499207	undirected
f:Otariidae	f:Tovelliaceae	0.72773	undirected
f:Otariidae	f:Stokesiidae	0.742511	undirected
f:Otariidae	f:Cirratulidae	0.746175	undirected
f:Otariidae	f:Crypthecodiniaceae	0.750019	undirected
f:Otariidae	f:Syndiniaceae	0.744159	undirected
f:Otariidae	f:Ellobiopsidae	0.749723	undirected
f:Otariidae	o:Chaunacanthida	0.746717	undirected
f:Otariidae	c:Polycystinea	0.751824	undirected
f:Otariidae	c:Acantharea	0.701783	undirected
f:Otariidae	f:Temoridae	0.463241	undirected
f:Otariidae	o:Ichthyophonida	0.633635	undirected
f:Otariidae	c:Maxillopoda	0.706325	undirected
f:Otariidae	f:Trimyemidae	0.761459	undirected
f:Otariidae	f:Spongodiscidae	0.741346	undirected
f:Otariidae	f:Gigartacontidae	0.741721	undirected
f:Otariidae	f:Hexalaspididae	0.714039	undirected
f:Oithonidae	f:Mitrocomidae	0.215304	undirected
f:Oithonidae	f:Doliolidae	0.287568	undirected
f:Oithonidae	f:Basidiobolaceae	0.266123	undirected
f:Oithonidae	f:Lauderiaceae	0.22632	undirected
f:Oithonidae	f:Varunidae	0.272189	undirected
f:Oithonidae	f:Myzocytiopsidaceae	0.221443	undirected
f:Oithonidae	f:Saprospiraceae	0.223482	undirected
f:Oithonidae	f:Spionidae	0.26402	undirected
f:Oithonidae	f:Syllidae	0.301884	undirected
f:Oithonidae	f:Biddulphiaceae	0.260148	undirected
f:Oithonidae	o:Heteronemertea	0.267653	undirected
c:Gammaproteobacteria	f:Lynchellidae	0.238488	undirected
c:Gammaproteobacteria	f:Strombidinopsidae	0.28465	undirected
o:Dictyochales	o:Prymnesiales	0.419814	undirected
o:Dictyochales	f:Tintinnidae	0.404303	undirected
o:Dictyochales	f:Prorocentraceae	0.273811	undirected
o:Dictyochales	f:Acanthocystidae	0.292706	undirected
o:Dictyochales	o:Thaumatomonadida	0.251987	undirected
o:Dictyochales	f:Calcidiscaceae	0.410878	undirected
f:Vibrionaceae	c:Colpodea	0.208338	undirected
c:Candidatus Thalassoarchaea	f:Clausocalanidae	0.218983	undirected
c:Candidatus Thalassoarchaea	f:Carangidae	0.746598	undirected
c:Candidatus Thalassoarchaea	f:Idiomarinaceae	0.642528	undirected
c:Candidatus Thalassoarchaea	f:Metridinidae	0.741936	undirected
c:Candidatus Thalassoarchaea	f:Chlamydodontidae	0.671745	undirected
c:Candidatus Thalassoarchaea	f:Goniodomataceae	0.742113	undirected
c:Candidatus Thalassoarchaea	f:Duboscquellidae	0.221583	undirected
c:Candidatus Thalassoarchaea	f:Nephtyidae	0.566166	undirected
c:Candidatus Thalassoarchaea	f:Eimeriidae	0.584055	undirected
c:Candidatus Thalassoarchaea	f:Cyclopidae	0.657566	undirected
c:Candidatus Thalassoarchaea	o:Pelagomonadales	0.242735	undirected
c:Candidatus Thalassoarchaea	f:Coriolaceae	0.669272	undirected
c:Candidatus Thalassoarchaea	f:Nitrosopumilaceae	0.606909	undirected
c:Candidatus Thalassoarchaea	f:Leegaardiellidae	0.621657	undirected
c:Candidatus Thalassoarchaea	f:Rhaphoneidaceae	0.672037	undirected
c:Candidatus Thalassoarchaea	f:Paulinellidae	0.563239	undirected
c:Candidatus Thalassoarchaea	f:Picomonadidae	0.475009	undirected
c:Candidatus Thalassoarchaea	f:Tovelliaceae	0.69389	undirected
c:Candidatus Thalassoarchaea	f:Stokesiidae	0.704261	undirected
c:Candidatus Thalassoarchaea	f:Cirratulidae	0.682014	undirected
c:Candidatus Thalassoarchaea	f:Crypthecodiniaceae	0.728032	undirected
c:Candidatus Thalassoarchaea	f:Syndiniaceae	0.694275	undirected
c:Candidatus Thalassoarchaea	f:Ellobiopsidae	0.722437	undirected
c:Candidatus Thalassoarchaea	o:Chaunacanthida	0.684519	undirected
c:Candidatus Thalassoarchaea	c:Polycystinea	0.745535	undirected
c:Candidatus Thalassoarchaea	c:Acantharea	0.67195	undirected
c:Candidatus Thalassoarchaea	f:Temoridae	0.412205	undirected
c:Candidatus Thalassoarchaea	o:Ichthyophonida	0.5796	undirected
c:Candidatus Thalassoarchaea	c:Maxillopoda	0.660007	undirected
c:Candidatus Thalassoarchaea	f:Trimyemidae	0.695247	undirected
c:Candidatus Thalassoarchaea	f:Spongodiscidae	0.698296	undirected
c:Candidatus Thalassoarchaea	f:Gigartacontidae	0.680476	undirected
c:Candidatus Thalassoarchaea	f:Hexalaspididae	0.66482	undirected
f:Mesodiniidae	c:Colpodea	0.264875	undirected
o:Prymnesiales	f:Tintinnidae	0.503077	undirected
o:Prymnesiales	f:Prorocentraceae	0.40449	undirected
o:Prymnesiales	f:Acanthocystidae	0.364773	undirected
o:Prymnesiales	o:Thaumatomonadida	0.395229	undirected
o:Prymnesiales	f:Calcidiscaceae	0.501199	undirected
f:Euphausiidae	f:Symbiodiniaceae	0.251733	undirected
f:Euphausiidae	f:Rhabdonellidae	0.245936	undirected
f:Euphausiidae	f:Corbiculidae	0.262488	undirected
f:Cinetochilidae	f:Pyrophacaceae	0.452333	undirected
f:Cinetochilidae	f:Hemidiscaceae	0.55127	undirected
f:Cinetochilidae	f:Rhynchomolgidae	0.589102	undirected
f:Cinetochilidae	f:Dinophysiaceae	0.449756	undirected
f:Cinetochilidae	f:Merlucciidae	0.494871	undirected
f:Cinetochilidae	f:Didiniidae	0.540753	undirected
f:Cinetochilidae	f:Marynidae	0.58634	undirected
f:Cinetochilidae	c:Echinoidea	0.571582	undirected
f:Cinetochilidae	o:Rhodobacterales	0.25599	undirected
f:Cinetochilidae	f:Peritromidae	0.231112	undirected
f:Cinetochilidae	f:Thigmophryidae	0.376313	undirected
f:Cinetochilidae	f:Hydridae	0.351393	undirected
f:Cinetochilidae	o:Philasterida	0.213677	undirected
f:Cinetochilidae	c:Oligohymenophorea	0.391082	undirected
f:Cinetochilidae	f:Vannellidae	0.589863	undirected
f:Cinetochilidae	f:Cyrtolophosididae	0.323751	undirected
f:Cinetochilidae	f:Spongomonadidae	0.247849	undirected
o:Planctomycetales	f:Listeriaceae	0.463003	undirected
o:Planctomycetales	f:Gonyaulacaceae	0.688409	undirected
o:Planctomycetales	f:Prymnesiaceae	0.573845	undirected
o:Planctomycetales	f:Balaenopteridae	0.660358	undirected
o:Planctomycetales	f:Braarudosphaeraceae	0.219423	undirected
o:Planctomycetales	c:Trebouxiophyceae	0.337518	undirected
o:Planctomycetales	c:Pelagophyceae	0.640774	undirected
o:Planctomycetales	f:Lynnellidae	0.660298	undirected
o:Planctomycetales	c:Nephroselmidophyceae	0.540818	undirected
o:Planctomycetales	f:Capitellidae	0.218553	undirected
o:Planctomycetales	f:Pedinomonadaceae	0.400241	undirected
o:Planctomycetales	f:Crustomastigaceae	0.238557	undirected
o:Planctomycetales	f:Puniceicoccaceae	0.604748	undirected
o:Planctomycetales	f:Chrysolepidomonadaceae	0.741109	undirected
o:Planctomycetales	o:Haptorida	0.211539	undirected
o:Planctomycetales	f:Rhopalodiaceae	0.733307	undirected
o:Planctomycetales	f:Opheliidae	0.575856	undirected
o:Planctomycetales	f:Chlorodendraceae	0.262919	undirected
o:Planctomycetales	f:Chlorellaceae	0.447602	undirected
o:Planctomycetales	o:Kinetoplastida	0.273419	undirected
o:Planctomycetales	f:Schizocaryidae	0.234827	undirected
f:Corycaeidae	o:Blastodiniales	0.668845	undirected
f:Corycaeidae	f:Acanthoecidae	0.407139	undirected
f:Clausocalanidae	f:Carangidae	0.244116	undirected
f:Clausocalanidae	f:Metridinidae	0.238668	undirected
f:Clausocalanidae	f:Goniodomataceae	0.239688	undirected
f:Clausocalanidae	f:Nephtyidae	0.451031	undirected
f:Clausocalanidae	f:Coriolaceae	0.30039	undirected
f:Clausocalanidae	f:Leegaardiellidae	0.420649	undirected
f:Clausocalanidae	f:Picomonadidae	0.407879	undirected
f:Clausocalanidae	f:Tovelliaceae	0.241335	undirected
f:Clausocalanidae	f:Crypthecodiniaceae	0.228572	undirected
f:Clausocalanidae	f:Ellobiopsidae	0.225824	undirected
f:Clausocalanidae	c:Polycystinea	0.247157	undirected
f:Clausocalanidae	c:Acantharea	0.313652	undirected
f:Clausocalanidae	f:Spongodiscidae	0.209637	undirected
f:Clausocalanidae	f:Gigartacontidae	0.211712	undirected
f:Clausocalanidae	f:Hexalaspididae	0.377497	undirected
f:Listeriaceae	f:Gonyaulacaceae	0.392965	undirected
f:Listeriaceae	f:Prymnesiaceae	0.248919	undirected
f:Listeriaceae	f:Balaenopteridae	0.421255	undirected
f:Listeriaceae	c:Pelagophyceae	0.480668	undirected
f:Listeriaceae	f:Lynnellidae	0.309869	undirected
f:Listeriaceae	c:Nephroselmidophyceae	0.285285	undirected
f:Listeriaceae	f:Puniceicoccaceae	0.506595	undirected
f:Listeriaceae	f:Chrysolepidomonadaceae	0.495945	undirected
f:Listeriaceae	f:Rhopalodiaceae	0.519896	undirected
f:Listeriaceae	f:Opheliidae	0.310707	undirected
f:Listeriaceae	f:Chlorellaceae	0.201615	undirected
f:Carangidae	f:Idiomarinaceae	0.704479	undirected
f:Carangidae	f:Metridinidae	0.752814	undirected
f:Carangidae	f:Chlamydodontidae	0.720559	undirected
f:Carangidae	f:Goniodomataceae	0.752468	undirected
f:Carangidae	f:Duboscquellidae	0.22983	undirected
f:Carangidae	f:Nephtyidae	0.607741	undirected
f:Carangidae	f:Eimeriidae	0.608902	undirected
f:Carangidae	f:Cyclopidae	0.681001	undirected
f:Carangidae	o:Pelagomonadales	0.222595	undirected
f:Carangidae	f:Coriolaceae	0.70289	undirected
f:Carangidae	f:Nitrosopumilaceae	0.6563	undirected
f:Carangidae	f:Leegaardiellidae	0.672138	undirected
f:Carangidae	f:Rhaphoneidaceae	0.733463	undirected
f:Carangidae	f:Paulinellidae	0.6246	undirected
f:Carangidae	f:Picomonadidae	0.505807	undirected
f:Carangidae	f:Tovelliaceae	0.730274	undirected
f:Carangidae	f:Stokesiidae	0.744675	undirected
f:Carangidae	f:Cirratulidae	0.748034	undirected
f:Carangidae	f:Crypthecodiniaceae	0.751776	undirected
f:Carangidae	f:Syndiniaceae	0.745373	undirected
f:Carangidae	f:Ellobiopsidae	0.751424	undirected
f:Carangidae	o:Chaunacanthida	0.747976	undirected
f:Carangidae	c:Polycystinea	0.752086	undirected
f:Carangidae	c:Acantharea	0.705199	undirected
f:Carangidae	f:Temoridae	0.46377	undirected
f:Carangidae	o:Ichthyophonida	0.635818	undirected
f:Carangidae	c:Maxillopoda	0.707831	undirected
f:Carangidae	f:Trimyemidae	0.763368	undirected
f:Carangidae	f:Spongodiscidae	0.743016	undirected
f:Carangidae	f:Gigartacontidae	0.743933	undirected
f:Carangidae	f:Hexalaspididae	0.717684	undirected
f:Rickettsiaceae	f:Mitrocomidae	0.248108	undirected
f:Rickettsiaceae	f:Doliolidae	0.330239	undirected
f:Rickettsiaceae	f:Basidiobolaceae	0.304467	undirected
f:Rickettsiaceae	f:Myzocytiopsidaceae	0.251669	undirected
f:Rickettsiaceae	f:Saprospiraceae	0.240813	undirected
f:Rickettsiaceae	f:Spionidae	0.287017	undirected
f:Rickettsiaceae	f:Syllidae	0.292502	undirected
f:Rickettsiaceae	f:Beroidae	0.325482	undirected
f:Rickettsiaceae	f:Biddulphiaceae	0.280148	undirected
f:Rickettsiaceae	o:Heteronemertea	0.297298	undirected
f:Rickettsiaceae	f:Catenulaceae	0.20692	undirected
f:Gonyaulacaceae	f:Prymnesiaceae	0.536256	undirected
f:Gonyaulacaceae	f:Balaenopteridae	0.654955	undirected
f:Gonyaulacaceae	f:Braarudosphaeraceae	0.224961	undirected
f:Gonyaulacaceae	c:Trebouxiophyceae	0.316469	undirected
f:Gonyaulacaceae	c:Pelagophyceae	0.626738	undirected
f:Gonyaulacaceae	f:Lynnellidae	0.618945	undirected
f:Gonyaulacaceae	c:Nephroselmidophyceae	0.485547	undirected
f:Gonyaulacaceae	f:Capitellidae	0.220267	undirected
f:Gonyaulacaceae	f:Pedinomonadaceae	0.371356	undirected
f:Gonyaulacaceae	f:Crustomastigaceae	0.24738	undirected
f:Gonyaulacaceae	f:Puniceicoccaceae	0.536584	undirected
f:Gonyaulacaceae	f:Chrysolepidomonadaceae	0.720423	undirected
f:Gonyaulacaceae	f:Rhopalodiaceae	0.708144	undirected
f:Gonyaulacaceae	f:Opheliidae	0.537949	undirected
f:Gonyaulacaceae	f:Chlorodendraceae	0.265303	undirected
f:Gonyaulacaceae	f:Chlorellaceae	0.416377	undirected
f:Gonyaulacaceae	o:Kinetoplastida	0.274812	undirected
f:Gonyaulacaceae	f:Schizocaryidae	0.229559	undirected
f:Echiuridae	o:Siphonophorae	0.56999	undirected
f:Echiuridae	f:Ellisellidae	0.738503	undirected
f:Echiuridae	f:Trichocercidae	0.351122	undirected
f:Echiuridae	f:Oxytrichidae	0.412743	undirected
f:Echiuridae	f:Hemiaulaceae	0.626468	undirected
f:Echiuridae	f:Hesionidae	0.539877	undirected
f:Echiuridae	f:Philasteridae	0.55803	undirected
f:Echiuridae	f:Cryptosporidiidae	0.7391	undirected
f:Echiuridae	f:Bellerocheaceae	0.691262	undirected
f:Echiuridae	f:Pectinariidae	0.328754	undirected
f:Echiuridae	f:Planorbidae	0.76037	undirected
f:Echiuridae	f:Clausidiidae	0.738666	undirected
f:Echiuridae	f:Colliniidae	0.708697	undirected
f:Echiuridae	f:Diplopsaliaceae	0.700905	undirected
f:Peridiniaceae	f:Characeae	0.216887	undirected
f:Peridiniaceae	o:Dolichomastigales	0.214241	undirected
o:Cytophagales	o:Siphonophorae	0.344933	undirected
o:Cytophagales	f:Bellerocheaceae	0.292683	undirected
o:Cytophagales	f:Nereididae	0.505563	undirected
f:Tintinnidae	f:Prorocentraceae	0.464583	undirected
f:Tintinnidae	f:Acanthocystidae	0.337322	undirected
f:Tintinnidae	c:Spirotrichea	0.245634	undirected
f:Tintinnidae	o:Thaumatomonadida	0.457629	undirected
f:Tintinnidae	f:Calcidiscaceae	0.503289	undirected
f:Gymnodiniaceae	f:Chordariaceae	0.307273	undirected
f:Gymnodiniaceae	f:Katablepharidaceae	0.379331	undirected
f:Gymnodiniaceae	o:Telonemida	0.236525	undirected
f:Gymnodiniaceae	o:Diplonemida	0.347832	undirected
f:Gymnodiniaceae	f:Pleurobrachiidae	0.359004	undirected
f:Gymnodiniaceae	f:Glenodiniaceae	0.448202	undirected
f:Strombidiidae	f:Strobilidiidae	0.331709	undirected
f:Alteromonadaceae	f:Dysteriidae	0.350017	undirected
f:Suessiaceae	f:Spathidiidae	0.370319	undirected
f:Suessiaceae	f:Characeae	0.201268	undirected
f:Cephaloidophoridae	f:Haliphthoraceae	0.220749	undirected
f:Prymnesiaceae	f:Balaenopteridae	0.617999	undirected
f:Prymnesiaceae	f:Braarudosphaeraceae	0.294727	undirected
f:Prymnesiaceae	c:Trebouxiophyceae	0.223131	undirected
f:Prymnesiaceae	c:Pelagophyceae	0.550604	undirected
f:Prymnesiaceae	f:Lynnellidae	0.452873	undirected
f:Prymnesiaceae	c:Nephroselmidophyceae	0.316375	undirected
f:Prymnesiaceae	f:Pedinomonadaceae	0.309526	undirected
f:Prymnesiaceae	f:Crustomastigaceae	0.208847	undirected
f:Prymnesiaceae	f:Puniceicoccaceae	0.425855	undirected
f:Prymnesiaceae	f:Chrysolepidomonadaceae	0.605962	undirected
f:Prymnesiaceae	f:Rhopalodiaceae	0.587147	undirected
f:Prymnesiaceae	f:Opheliidae	0.540711	undirected
f:Prymnesiaceae	f:Chlorodendraceae	0.339578	undirected
f:Prymnesiaceae	f:Chlorellaceae	0.31318	undirected
f:Prymnesiaceae	o:Kinetoplastida	0.337954	undirected
f:Pyrophacaceae	f:Hemidiscaceae	0.297785	undirected
f:Pyrophacaceae	f:Rhynchomolgidae	0.337785	undirected
f:Pyrophacaceae	f:Dinophysiaceae	0.433669	undirected
f:Pyrophacaceae	f:Merlucciidae	0.291698	undirected
f:Pyrophacaceae	f:Didiniidae	0.293701	undirected
f:Pyrophacaceae	f:Marynidae	0.329902	undirected
f:Pyrophacaceae	c:Echinoidea	0.319351	undirected
f:Pyrophacaceae	f:Thigmophryidae	0.203489	undirected
f:Pyrophacaceae	f:Hydridae	0.202026	undirected
f:Pyrophacaceae	c:Oligohymenophorea	0.348262	undirected
f:Pyrophacaceae	f:Vannellidae	0.336671	undirected
f:Balaenopteridae	f:Braarudosphaeraceae	0.345789	undirected
f:Balaenopteridae	c:Trebouxiophyceae	0.34073	undirected
f:Balaenopteridae	c:Pelagophyceae	0.627918	undirected
f:Balaenopteridae	f:Lynnellidae	0.641927	undirected
f:Balaenopteridae	c:Nephroselmidophyceae	0.515586	undirected
f:Balaenopteridae	f:Capitellidae	0.208099	undirected
f:Balaenopteridae	f:Pedinomonadaceae	0.379261	undirected
f:Balaenopteridae	f:Crustomastigaceae	0.279946	undirected
f:Balaenopteridae	f:Puniceicoccaceae	0.57407	undirected
f:Balaenopteridae	f:Chrysolepidomonadaceae	0.666095	undirected
f:Balaenopteridae	o:Haptorida	0.201719	undirected
f:Balaenopteridae	f:Rhopalodiaceae	0.653991	undirected
f:Balaenopteridae	f:Opheliidae	0.619097	undirected
f:Balaenopteridae	f:Chlorodendraceae	0.399088	undirected
f:Balaenopteridae	f:Chlorellaceae	0.464612	undirected
f:Balaenopteridae	o:Kinetoplastida	0.401724	undirected
f:Balaenopteridae	f:Schizocaryidae	0.225686	undirected
c:Cryptophyta	o:Pelagomonadales	0.207498	undirected
c:Cryptophyta	f:Amphilithiidae	0.302697	undirected
c:Cryptophyta	f:Eunotiaceae	0.281721	undirected
c:Cryptophyta	f:Goniomonadaceae	0.367281	undirected
f:Braarudosphaeraceae	f:Prorocentraceae	0.202909	undirected
f:Braarudosphaeraceae	c:Spirotrichea	0.203569	undirected
f:Braarudosphaeraceae	c:Pelagophyceae	0.269149	undirected
f:Braarudosphaeraceae	f:Eudubosquellidae	0.293622	undirected
f:Braarudosphaeraceae	f:Lynnellidae	0.214405	undirected
f:Braarudosphaeraceae	f:Chrysolepidomonadaceae	0.242195	undirected
f:Braarudosphaeraceae	f:Rhopalodiaceae	0.227239	undirected
f:Braarudosphaeraceae	f:Opheliidae	0.373788	undirected
f:Braarudosphaeraceae	f:Chlorodendraceae	0.407094	undirected
f:Braarudosphaeraceae	o:Kinetoplastida	0.425025	undirected
f:Katablepharidaceae	o:Telonemida	0.287979	undirected
c:Trebouxiophyceae	c:Pelagophyceae	0.341495	undirected
c:Trebouxiophyceae	f:Lynnellidae	0.236835	undirected
c:Trebouxiophyceae	f:Puniceicoccaceae	0.374276	undirected
c:Trebouxiophyceae	f:Chrysolepidomonadaceae	0.370176	undirected
c:Trebouxiophyceae	o:Haptorida	0.357601	undirected
c:Trebouxiophyceae	f:Rhopalodiaceae	0.377029	undirected
c:Trebouxiophyceae	f:Opheliidae	0.271415	undirected
c:Trebouxiophyceae	f:Chlorellaceae	0.306456	undirected
c:Trebouxiophyceae	f:Schizocaryidae	0.353687	undirected
f:Idiomarinaceae	f:Metridinidae	0.704339	undirected
f:Idiomarinaceae	f:Chlamydodontidae	0.516911	undirected
f:Idiomarinaceae	f:Goniodomataceae	0.705562	undirected
f:Idiomarinaceae	f:Nephtyidae	0.341161	undirected
f:Idiomarinaceae	f:Eimeriidae	0.31865	undirected
f:Idiomarinaceae	f:Cyclopidae	0.373768	undirected
f:Idiomarinaceae	f:Coriolaceae	0.481917	undirected
f:Idiomarinaceae	f:Nitrosopumilaceae	0.36046	undirected
f:Idiomarinaceae	f:Leegaardiellidae	0.413388	undirected
f:Idiomarinaceae	f:Rhaphoneidaceae	0.482425	undirected
f:Idiomarinaceae	f:Paulinellidae	0.426439	undirected
f:Idiomarinaceae	o:Sporidiobolales	0.219599	undirected
f:Idiomarinaceae	f:Picomonadidae	0.26887	undirected
f:Idiomarinaceae	f:Tovelliaceae	0.549124	undirected
f:Idiomarinaceae	f:Stokesiidae	0.574697	undirected
f:Idiomarinaceae	f:Cirratulidae	0.615587	undirected
f:Idiomarinaceae	f:Crypthecodiniaceae	0.681668	undirected
f:Idiomarinaceae	f:Syndiniaceae	0.606717	undirected
f:Idiomarinaceae	f:Ellobiopsidae	0.675378	undirected
f:Idiomarinaceae	o:Chaunacanthida	0.61817	undirected
f:Idiomarinaceae	c:Polycystinea	0.703247	undirected
f:Idiomarinaceae	c:Acantharea	0.492127	undirected
f:Idiomarinaceae	f:Temoridae	0.284085	undirected
f:Idiomarinaceae	o:Ichthyophonida	0.516188	undirected
f:Idiomarinaceae	c:Maxillopoda	0.397479	undirected
f:Idiomarinaceae	f:Trimyemidae	0.507415	undirected
f:Idiomarinaceae	f:Spongodiscidae	0.607248	undirected
f:Idiomarinaceae	f:Gigartacontidae	0.653298	undirected
f:Idiomarinaceae	f:Hexalaspididae	0.577954	undirected
f:Hemidiscaceae	f:Rhynchomolgidae	0.724204	undirected
f:Hemidiscaceae	f:Dinophysiaceae	0.607556	undirected
f:Hemidiscaceae	f:Merlucciidae	0.685877	undirected
f:Hemidiscaceae	f:Didiniidae	0.692517	undirected
f:Hemidiscaceae	f:Marynidae	0.729822	undirected
f:Hemidiscaceae	c:Echinoidea	0.715112	undirected
f:Hemidiscaceae	o:Rhodobacterales	0.637283	undirected
f:Hemidiscaceae	f:Pseudomonadaceae	0.299433	undirected
f:Hemidiscaceae	f:Peritromidae	0.612085	undirected
f:Hemidiscaceae	f:Thigmophryidae	0.665654	undirected
f:Hemidiscaceae	f:Hydridae	0.676644	undirected
f:Hemidiscaceae	o:Philasterida	0.343267	undirected
f:Hemidiscaceae	c:Oligohymenophorea	0.567068	undirected
f:Hemidiscaceae	f:Vannellidae	0.725846	undirected
f:Hemidiscaceae	f:Cyrtolophosididae	0.66417	undirected
f:Hemidiscaceae	f:Spongomonadidae	0.62891	undirected
f:Haliphthoraceae	f:Plagiacanthidae	0.59453	undirected
o:Siphonophorae	f:Ellisellidae	0.57174	undirected
o:Siphonophorae	f:Hemiaulaceae	0.36982	undirected
o:Siphonophorae	f:Hesionidae	0.207897	undirected
o:Siphonophorae	f:Philasteridae	0.260351	undirected
o:Siphonophorae	f:Cryptosporidiidae	0.575129	undirected
o:Siphonophorae	f:Bellerocheaceae	0.521523	undirected
o:Siphonophorae	f:Nereididae	0.28198	undirected
o:Siphonophorae	f:Planorbidae	0.44715	undirected
o:Siphonophorae	f:Clausidiidae	0.569633	undirected
o:Siphonophorae	f:Colliniidae	0.265998	undirected
o:Siphonophorae	f:Diplopsaliaceae	0.512336	undirected
f:Metridinidae	f:Chlamydodontidae	0.719284	undirected
f:Metridinidae	f:Goniodomataceae	0.749099	undirected
f:Metridinidae	f:Duboscquellidae	0.224479	undirected
f:Metridinidae	f:Nephtyidae	0.599587	undirected
f:Metridinidae	f:Eimeriidae	0.599352	undirected
f:Metridinidae	f:Cyclopidae	0.674051	undirected
f:Metridinidae	o:Pelagomonadales	0.219315	undirected
f:Metridinidae	f:Coriolaceae	0.695555	undirected
f:Metridinidae	f:Nitrosopumilaceae	0.650168	undirected
f:Metridinidae	f:Leegaardiellidae	0.665819	undirected
f:Metridinidae	f:Rhaphoneidaceae	0.728962	undirected
f:Metridinidae	f:Paulinellidae	0.62388	undirected
f:Metridinidae	f:Picomonadidae	0.496724	undirected
f:Metridinidae	f:Tovelliaceae	0.724177	undirected
f:Metridinidae	f:Stokesiidae	0.740722	undirected
f:Metridinidae	f:Cirratulidae	0.744719	undirected
f:Metridinidae	f:Crypthecodiniaceae	0.747523	undirected
f:Metridinidae	f:Syndiniaceae	0.740386	undirected
f:Metridinidae	f:Ellobiopsidae	0.747132	undirected
f:Metridinidae	o:Chaunacanthida	0.743567	undirected
f:Metridinidae	c:Polycystinea	0.751904	undirected
f:Metridinidae	c:Acantharea	0.698119	undirected
f:Metridinidae	f:Temoridae	0.462339	undirected
f:Metridinidae	o:Ichthyophonida	0.636114	undirected
f:Metridinidae	c:Maxillopoda	0.700602	undirected
f:Metridinidae	f:Trimyemidae	0.759638	undirected
f:Metridinidae	f:Spongodiscidae	0.737648	undirected
f:Metridinidae	f:Gigartacontidae	0.741327	undirected
f:Metridinidae	f:Hexalaspididae	0.711827	undirected
f:Prorocentraceae	o:Thaumatomonadida	0.291397	undirected
f:Prorocentraceae	f:Calcidiscaceae	0.432665	undirected
f:Rhynchomolgidae	f:Dinophysiaceae	0.656444	undirected
f:Rhynchomolgidae	o:Peridiniales	0.206356	undirected
f:Rhynchomolgidae	f:Merlucciidae	0.737962	undirected
f:Rhynchomolgidae	f:Didiniidae	0.720514	undirected
f:Rhynchomolgidae	f:Marynidae	0.735387	undirected
f:Rhynchomolgidae	c:Echinoidea	0.731004	undirected
f:Rhynchomolgidae	f:Spathidiidae	0.200778	undirected
f:Rhynchomolgidae	o:Rhodobacterales	0.637643	undirected
f:Rhynchomolgidae	f:Pseudomonadaceae	0.297236	undirected
f:Rhynchomolgidae	f:Peritromidae	0.616179	undirected
f:Rhynchomolgidae	f:Thigmophryidae	0.682323	undirected
f:Rhynchomolgidae	f:Hydridae	0.74109	undirected
f:Rhynchomolgidae	o:Philasterida	0.332818	undirected
f:Rhynchomolgidae	c:Oligohymenophorea	0.597101	undirected
f:Rhynchomolgidae	f:Vannellidae	0.733908	undirected
f:Rhynchomolgidae	f:Cyrtolophosididae	0.730531	undirected
f:Rhynchomolgidae	f:Spongomonadidae	0.637847	undirected
f:Ellisellidae	f:Trichocercidae	0.350333	undirected
f:Ellisellidae	f:Oxytrichidae	0.41196	undirected
f:Ellisellidae	f:Hemiaulaceae	0.625801	undirected
f:Ellisellidae	f:Hesionidae	0.539077	undirected
f:Ellisellidae	f:Philasteridae	0.557187	undirected
f:Ellisellidae	f:Cryptosporidiidae	0.739118	undirected
f:Ellisellidae	f:Bellerocheaceae	0.692204	undirected
f:Ellisellidae	f:Pectinariidae	0.3285	undirected
f:Ellisellidae	f:Planorbidae	0.760253	undirected
f:Ellisellidae	f:Clausidiidae	0.738579	undirected
f:Ellisellidae	f:Colliniidae	0.708333	undirected
f:Ellisellidae	f:Diplopsaliaceae	0.700593	undirected
f:Trichocercidae	f:Amphidiniopsidaceae	0.300194	undirected
f:Trichocercidae	f:Oxytrichidae	0.437339	undirected
f:Trichocercidae	f:Hemiaulaceae	0.318341	undirected
f:Trichocercidae	f:Attheyaceae	0.377817	undirected
f:Trichocercidae	f:Philasteridae	0.248398	undirected
f:Trichocercidae	f:Cryptosporidiidae	0.350102	undirected
f:Trichocercidae	f:Bellerocheaceae	0.216455	undirected
f:Trichocercidae	f:Planorbidae	0.259881	undirected
f:Trichocercidae	f:Clausidiidae	0.350746	undirected
f:Trichocercidae	f:Diplopsaliaceae	0.416682	undirected
f:Mitrocomidae	f:Doliolidae	0.788116	undirected
f:Mitrocomidae	f:Basidiobolaceae	0.735437	undirected
f:Mitrocomidae	f:Lauderiaceae	0.64394	undirected
f:Mitrocomidae	f:Varunidae	0.612183	undirected
f:Mitrocomidae	f:Myzocytiopsidaceae	0.678906	undirected
f:Mitrocomidae	f:Saprospiraceae	0.642497	undirected
f:Mitrocomidae	f:Spionidae	0.707725	undirected
f:Mitrocomidae	o:Veneroida	0.691778	undirected
f:Mitrocomidae	f:Syllidae	0.705561	undirected
f:Mitrocomidae	c:Lecanoromycetes	0.205587	undirected
f:Mitrocomidae	f:Beroidae	0.373931	undirected
f:Mitrocomidae	f:Biddulphiaceae	0.713915	undirected
f:Mitrocomidae	o:Heteronemertea	0.724804	undirected
f:Mitrocomidae	f:Catenulaceae	0.662483	undirected
f:Amphidiniopsidaceae	f:Oxytrichidae	0.280389	undirected
f:Amphidiniopsidaceae	f:Attheyaceae	0.455414	undirected
f:Amphidiniopsidaceae	c:Fragilariophyceae	0.438613	undirected
f:Doliolidae	f:Basidiobolaceae	0.821783	undirected
f:Doliolidae	f:Lauderiaceae	0.800494	undirected
f:Doliolidae	f:Varunidae	0.780523	undirected
f:Doliolidae	f:Myzocytiopsidaceae	0.789565	undirected
f:Doliolidae	f:Saprospiraceae	0.827167	undirected
f:Doliolidae	f:Spionidae	0.827244	undirected
f:Doliolidae	o:Veneroida	0.683231	undirected
f:Doliolidae	f:Syllidae	0.807643	undirected
f:Doliolidae	c:Lecanoromycetes	0.276565	undirected
f:Doliolidae	f:Beroidae	0.4995	undirected
f:Doliolidae	f:Biddulphiaceae	0.819503	undirected
f:Doliolidae	o:Heteronemertea	0.825472	undirected
f:Doliolidae	f:Catenulaceae	0.761448	undirected
f:Symbiodiniaceae	f:Hartmannellidae	0.233058	undirected
f:Symbiodiniaceae	f:Ebriidae	0.250682	undirected
f:Symbiodiniaceae	f:Rhabdonellidae	0.709356	undirected
f:Symbiodiniaceae	f:Corbiculidae	0.725536	undirected
f:Symbiodiniaceae	f:Heterocapsaceae	0.619761	undirected
f:Acanthocystidae	o:Thaumatomonadida	0.243822	undirected
f:Acanthocystidae	f:Calcidiscaceae	0.360823	undirected
f:Hartmannellidae	f:Rhabdonellidae	0.2326	undirected
f:Hartmannellidae	f:Corbiculidae	0.245566	undirected
f:Hartmannellidae	f:Urocentridae	0.26769	undirected
f:Chlamydodontidae	f:Goniodomataceae	0.720358	undirected
f:Chlamydodontidae	f:Nephtyidae	0.382549	undirected
f:Chlamydodontidae	f:Eimeriidae	0.374425	undirected
f:Chlamydodontidae	f:Cyclopidae	0.439878	undirected
f:Chlamydodontidae	f:Coriolaceae	0.521217	undirected
f:Chlamydodontidae	f:Nitrosopumilaceae	0.410054	undirected
f:Chlamydodontidae	f:Leegaardiellidae	0.439088	undirected
f:Chlamydodontidae	f:Rhaphoneidaceae	0.501421	undirected
f:Chlamydodontidae	f:Paulinellidae	0.457498	undirected
f:Chlamydodontidae	o:Sporidiobolales	0.225986	undirected
f:Chlamydodontidae	f:Picomonadidae	0.307949	undirected
f:Chlamydodontidae	f:Tovelliaceae	0.590175	undirected
f:Chlamydodontidae	f:Stokesiidae	0.599325	undirected
f:Chlamydodontidae	f:Cirratulidae	0.62732	undirected
f:Chlamydodontidae	f:Crypthecodiniaceae	0.698381	undirected
f:Chlamydodontidae	f:Syndiniaceae	0.63498	undirected
f:Chlamydodontidae	f:Ellobiopsidae	0.692197	undirected
f:Chlamydodontidae	o:Chaunacanthida	0.635045	undirected
f:Chlamydodontidae	c:Polycystinea	0.719497	undirected
f:Chlamydodontidae	c:Acantharea	0.53112	undirected
f:Chlamydodontidae	f:Temoridae	0.29014	undirected
f:Chlamydodontidae	o:Ichthyophonida	0.47805	undirected
f:Chlamydodontidae	c:Maxillopoda	0.446664	undirected
f:Chlamydodontidae	f:Trimyemidae	0.51397	undirected
f:Chlamydodontidae	f:Spongodiscidae	0.644003	undirected
f:Chlamydodontidae	f:Gigartacontidae	0.661892	undirected
f:Chlamydodontidae	f:Hexalaspididae	0.600379	undirected
f:Goniodomataceae	f:Duboscquellidae	0.224923	undirected
f:Goniodomataceae	f:Nephtyidae	0.600337	undirected
f:Goniodomataceae	f:Eimeriidae	0.598363	undirected
f:Goniodomataceae	f:Cyclopidae	0.672311	undirected
f:Goniodomataceae	o:Pelagomonadales	0.219394	undirected
f:Goniodomataceae	f:Coriolaceae	0.695383	undirected
f:Goniodomataceae	f:Nitrosopumilaceae	0.648555	undirected
f:Goniodomataceae	f:Leegaardiellidae	0.666555	undirected
f:Goniodomataceae	f:Rhaphoneidaceae	0.728823	undirected
f:Goniodomataceae	f:Paulinellidae	0.625601	undirected
f:Goniodomataceae	f:Picomonadidae	0.497619	undirected
f:Goniodomataceae	f:Tovelliaceae	0.724158	undirected
f:Goniodomataceae	f:Stokesiidae	0.741028	undirected
f:Goniodomataceae	f:Cirratulidae	0.745044	undirected
f:Goniodomataceae	f:Crypthecodiniaceae	0.74745	undirected
f:Goniodomataceae	f:Syndiniaceae	0.739938	undirected
f:Goniodomataceae	f:Ellobiopsidae	0.747025	undirected
f:Goniodomataceae	o:Chaunacanthida	0.743312	undirected
f:Goniodomataceae	c:Polycystinea	0.751595	undirected
f:Goniodomataceae	c:Acantharea	0.698181	undirected
f:Goniodomataceae	f:Temoridae	0.46109	undirected
f:Goniodomataceae	o:Ichthyophonida	0.637339	undirected
f:Goniodomataceae	c:Maxillopoda	0.699544	undirected
f:Goniodomataceae	f:Trimyemidae	0.75955	undirected
f:Goniodomataceae	f:Spongodiscidae	0.737388	undirected
f:Goniodomataceae	f:Gigartacontidae	0.741843	undirected
f:Goniodomataceae	f:Hexalaspididae	0.712193	undirected
f:Dinophysiaceae	f:Merlucciidae	0.566939	undirected
f:Dinophysiaceae	f:Didiniidae	0.607886	undirected
f:Dinophysiaceae	f:Marynidae	0.655466	undirected
f:Dinophysiaceae	c:Echinoidea	0.640107	undirected
f:Dinophysiaceae	o:Rhodobacterales	0.344519	undirected
f:Dinophysiaceae	f:Peritromidae	0.319648	undirected
f:Dinophysiaceae	f:Thigmophryidae	0.419773	undirected
f:Dinophysiaceae	f:Hydridae	0.415154	undirected
f:Dinophysiaceae	o:Philasterida	0.225726	undirected
f:Dinophysiaceae	c:Oligohymenophorea	0.425629	undirected
f:Dinophysiaceae	f:Vannellidae	0.655046	undirected
f:Dinophysiaceae	f:Cyrtolophosididae	0.4218	undirected
f:Dinophysiaceae	f:Spongomonadidae	0.336443	undirected
c:Spirotrichea	f:Calcidiscaceae	0.243186	undirected
f:Oxytrichidae	f:Hemiaulaceae	0.356969	undirected
f:Oxytrichidae	f:Attheyaceae	0.369677	undirected
f:Oxytrichidae	f:Hesionidae	0.23763	undirected
f:Oxytrichidae	f:Philasteridae	0.278353	undirected
f:Oxytrichidae	f:Cryptosporidiidae	0.411762	undirected
f:Oxytrichidae	f:Bellerocheaceae	0.261238	undirected
f:Oxytrichidae	f:Planorbidae	0.310188	undirected
f:Oxytrichidae	f:Clausidiidae	0.412361	undirected
f:Oxytrichidae	f:Colliniidae	0.248692	undirected
f:Oxytrichidae	f:Diplopsaliaceae	0.468563	undirected
f:Basidiobolaceae	f:Lauderiaceae	0.75328	undirected
f:Basidiobolaceae	f:Varunidae	0.733923	undirected
f:Basidiobolaceae	f:Myzocytiopsidaceae	0.736938	undirected
f:Basidiobolaceae	f:Saprospiraceae	0.781185	undirected
f:Basidiobolaceae	f:Spionidae	0.78199	undirected
f:Basidiobolaceae	o:Veneroida	0.619979	undirected
f:Basidiobolaceae	f:Syllidae	0.760831	undirected
f:Basidiobolaceae	c:Lecanoromycetes	0.255251	undirected
f:Basidiobolaceae	f:Beroidae	0.462468	undirected
f:Basidiobolaceae	f:Biddulphiaceae	0.774842	undirected
f:Basidiobolaceae	o:Heteronemertea	0.780199	undirected
f:Basidiobolaceae	f:Catenulaceae	0.704585	undirected
f:Hemiaulaceae	f:Hesionidae	0.580435	undirected
f:Hemiaulaceae	f:Philasteridae	0.558026	undirected
f:Hemiaulaceae	f:Cryptosporidiidae	0.627318	undirected
f:Hemiaulaceae	f:Bellerocheaceae	0.448353	undirected
f:Hemiaulaceae	f:Pectinariidae	0.220791	undirected
f:Hemiaulaceae	f:Planorbidae	0.517174	undirected
f:Hemiaulaceae	f:Clausidiidae	0.626026	undirected
f:Hemiaulaceae	f:Colliniidae	0.465645	undirected
f:Hemiaulaceae	f:Diplopsaliaceae	0.60527	undirected
f:Attheyaceae	c:Fragilariophyceae	0.395706	undirected
f:Attheyaceae	f:Diplopsaliaceae	0.23088	undirected
c:Pelagophyceae	f:Lynnellidae	0.610062	undirected
c:Pelagophyceae	c:Nephroselmidophyceae	0.573572	undirected
c:Pelagophyceae	f:Pedinomonadaceae	0.341791	undirected
c:Pelagophyceae	f:Crustomastigaceae	0.239408	undirected
c:Pelagophyceae	f:Puniceicoccaceae	0.587891	undirected
c:Pelagophyceae	f:Chrysolepidomonadaceae	0.676536	undirected
c:Pelagophyceae	o:Haptorida	0.223494	undirected
c:Pelagophyceae	f:Rhopalodiaceae	0.671971	undirected
c:Pelagophyceae	f:Opheliidae	0.5589	undirected
c:Pelagophyceae	f:Chlorodendraceae	0.313029	undirected
c:Pelagophyceae	f:Chlorellaceae	0.454641	undirected
c:Pelagophyceae	o:Kinetoplastida	0.319452	undirected
c:Pelagophyceae	f:Schizocaryidae	0.218343	undirected
f:Hesionidae	f:Philasteridae	0.507751	undirected
f:Hesionidae	f:Cryptosporidiidae	0.542016	undirected
f:Hesionidae	f:Bellerocheaceae	0.351571	undirected
f:Hesionidae	f:Planorbidae	0.433142	undirected
f:Hesionidae	f:Clausidiidae	0.539419	undirected
f:Hesionidae	f:Colliniidae	0.241829	undirected
f:Hesionidae	f:Diplopsaliaceae	0.511696	undirected
o:Peridiniales	f:Vannellidae	0.210984	undirected
f:Duboscquellidae	f:Nephtyidae	0.278023	undirected
f:Duboscquellidae	f:Coriolaceae	0.269801	undirected
f:Duboscquellidae	f:Leegaardiellidae	0.277838	undirected
f:Duboscquellidae	f:Picomonadidae	0.232345	undirected
f:Duboscquellidae	f:Tovelliaceae	0.239903	undirected
f:Duboscquellidae	f:Crypthecodiniaceae	0.219804	undirected
f:Duboscquellidae	f:Syndiniaceae	0.200851	undirected
f:Duboscquellidae	f:Ellobiopsidae	0.217765	undirected
f:Duboscquellidae	c:Polycystinea	0.232006	undirected
f:Duboscquellidae	c:Acantharea	0.273723	undirected
f:Duboscquellidae	f:Spongodiscidae	0.22051	undirected
f:Duboscquellidae	f:Hexalaspididae	0.29401	undirected
o:Blastodiniales	f:Acanthoecidae	0.432654	undirected
f:Merlucciidae	f:Didiniidae	0.683661	undirected
f:Merlucciidae	f:Marynidae	0.737116	undirected
f:Merlucciidae	c:Echinoidea	0.722408	undirected
f:Merlucciidae	o:Rhodobacterales	0.519511	undirected
f:Merlucciidae	f:Pseudomonadaceae	0.238527	undirected
f:Merlucciidae	f:Peritromidae	0.50102	undirected
f:Merlucciidae	f:Thigmophryidae	0.568584	undirected
f:Merlucciidae	f:Hydridae	0.653038	undirected
f:Merlucciidae	o:Philasterida	0.26051	undirected
f:Merlucciidae	c:Oligohymenophorea	0.492547	undirected
f:Merlucciidae	f:Vannellidae	0.737641	undirected
f:Merlucciidae	f:Cyrtolophosididae	0.664827	undirected
f:Merlucciidae	f:Spongomonadidae	0.521244	undirected
f:Eudubosquellidae	f:Chlorodendraceae	0.215975	undirected
f:Eudubosquellidae	o:Kinetoplastida	0.272773	undirected
f:Thalassionemataceae	f:Peritromidae	0.210685	undirected
f:Thalassionemataceae	f:Spongomonadidae	0.210287	undirected
f:Didiniidae	f:Marynidae	0.728627	undirected
f:Didiniidae	c:Echinoidea	0.714352	undirected
f:Didiniidae	o:Rhodobacterales	0.657624	undirected
f:Didiniidae	f:Pseudomonadaceae	0.255855	undirected
f:Didiniidae	f:Peritromidae	0.636162	undirected
f:Didiniidae	f:Thigmophryidae	0.671194	undirected
f:Didiniidae	f:Hydridae	0.676144	undirected
f:Didiniidae	o:Philasterida	0.338987	undirected
f:Didiniidae	c:Oligohymenophorea	0.539955	undirected
f:Didiniidae	f:Vannellidae	0.719981	undirected
f:Didiniidae	f:Cyrtolophosididae	0.669642	undirected
f:Didiniidae	f:Spongomonadidae	0.64738	undirected
c:Fragilariophyceae	f:Skeletonemataceae	0.288198	undirected
c:Fragilariophyceae	o:Rapaza	0.216211	undirected
f:Philasteridae	f:Cryptosporidiidae	0.55942	undirected
f:Philasteridae	f:Bellerocheaceae	0.361335	undirected
f:Philasteridae	f:Planorbidae	0.442903	undirected
f:Philasteridae	f:Clausidiidae	0.55757	undirected
f:Philasteridae	f:Colliniidae	0.313663	undirected
f:Philasteridae	f:Diplopsaliaceae	0.544008	undirected
f:Lauderiaceae	f:Varunidae	0.511783	undirected
f:Lauderiaceae	f:Myzocytiopsidaceae	0.655789	undirected
f:Lauderiaceae	f:Saprospiraceae	0.612165	undirected
f:Lauderiaceae	f:Spionidae	0.73156	undirected
f:Lauderiaceae	o:Veneroida	0.464547	undirected
f:Lauderiaceae	f:Syllidae	0.72346	undirected
f:Lauderiaceae	f:Beroidae	0.267167	undirected
f:Lauderiaceae	f:Biddulphiaceae	0.7277	undirected
f:Lauderiaceae	o:Heteronemertea	0.745831	undirected
f:Lauderiaceae	f:Catenulaceae	0.497044	undirected
f:Marynidae	c:Echinoidea	0.734895	undirected
f:Marynidae	f:Spathidiidae	0.203978	undirected
f:Marynidae	o:Rhodobacterales	0.660059	undirected
f:Marynidae	f:Pseudomonadaceae	0.289887	undirected
f:Marynidae	f:Peritromidae	0.633801	undirected
f:Marynidae	f:Thigmophryidae	0.695995	undirected
f:Marynidae	f:Hydridae	0.736062	undirected
f:Marynidae	o:Philasterida	0.344151	undirected
f:Marynidae	c:Oligohymenophorea	0.591535	undirected
f:Marynidae	f:Vannellidae	0.735123	undirected
f:Marynidae	f:Cyrtolophosididae	0.727287	undirected
f:Marynidae	f:Spongomonadidae	0.652819	undirected
f:Lynnellidae	c:Nephroselmidophyceae	0.403877	undirected
f:Lynnellidae	f:Capitellidae	0.217425	undirected
f:Lynnellidae	f:Pedinomonadaceae	0.319496	undirected
f:Lynnellidae	f:Crustomastigaceae	0.251429	undirected
f:Lynnellidae	f:Puniceicoccaceae	0.479383	undirected
f:Lynnellidae	f:Chrysolepidomonadaceae	0.689895	undirected
f:Lynnellidae	f:Rhopalodiaceae	0.674333	undirected
f:Lynnellidae	f:Opheliidae	0.515978	undirected
f:Lynnellidae	f:Chlorodendraceae	0.245169	undirected
f:Lynnellidae	f:Chlorellaceae	0.331189	undirected
f:Lynnellidae	o:Kinetoplastida	0.255208	undirected
f:Embiotocidae	f:Chlamydomonadaceae	0.336372	undirected
f:Embiotocidae	f:Argonautidae	0.26909	undirected
f:Nephtyidae	f:Eimeriidae	0.398641	undirected
f:Nephtyidae	f:Cyclopidae	0.272428	undirected
f:Nephtyidae	f:Coriolaceae	0.573863	undirected
f:Nephtyidae	f:Nitrosopumilaceae	0.24211	undirected
f:Nephtyidae	f:Leegaardiellidae	0.563306	undirected
f:Nephtyidae	f:Rhaphoneidaceae	0.40308	undirected
f:Nephtyidae	f:Paulinellidae	0.328737	undirected
f:Nephtyidae	f:Picomonadidae	0.519254	undirected
f:Nephtyidae	f:Tovelliaceae	0.55597	undirected
f:Nephtyidae	f:Stokesiidae	0.472999	undirected
f:Nephtyidae	f:Cirratulidae	0.503909	undirected
f:Nephtyidae	f:Crypthecodiniaceae	0.585464	undirected
f:Nephtyidae	f:Syndiniaceae	0.528593	undirected
f:Nephtyidae	f:Ellobiopsidae	0.580312	undirected
f:Nephtyidae	o:Chaunacanthida	0.525379	undirected
f:Nephtyidae	c:Polycystinea	0.609706	undirected
f:Nephtyidae	c:Acantharea	0.584736	undirected
f:Nephtyidae	o:Ichthyophonida	0.220459	undirected
f:Nephtyidae	c:Maxillopoda	0.415419	undirected
f:Nephtyidae	f:Trimyemidae	0.423603	undirected
f:Nephtyidae	f:Spongodiscidae	0.553089	undirected
f:Nephtyidae	f:Gigartacontidae	0.528134	undirected
f:Nephtyidae	f:Hexalaspididae	0.656662	undirected
f:Eimeriidae	f:Cyclopidae	0.287968	undirected
f:Eimeriidae	f:Coriolaceae	0.60355	undirected
f:Eimeriidae	f:Nitrosopumilaceae	0.263848	undirected
f:Eimeriidae	f:Leegaardiellidae	0.49666	undirected
f:Eimeriidae	f:Rhaphoneidaceae	0.419605	undirected
f:Eimeriidae	f:Paulinellidae	0.222793	undirected
f:Eimeriidae	f:Picomonadidae	0.290555	undirected
f:Eimeriidae	f:Tovelliaceae	0.5839	undirected
f:Eimeriidae	f:Stokesiidae	0.493405	undirected
f:Eimeriidae	f:Cirratulidae	0.49464	undirected
f:Eimeriidae	f:Crypthecodiniaceae	0.601192	undirected
f:Eimeriidae	f:Syndiniaceae	0.580564	undirected
f:Eimeriidae	f:Ellobiopsidae	0.598379	undirected
f:Eimeriidae	o:Chaunacanthida	0.547703	undirected
f:Eimeriidae	c:Polycystinea	0.607233	undirected
f:Eimeriidae	c:Acantharea	0.59714	undirected
f:Eimeriidae	c:Maxillopoda	0.470026	undirected
f:Eimeriidae	f:Trimyemidae	0.421171	undirected
f:Eimeriidae	f:Spongodiscidae	0.597791	undirected
f:Eimeriidae	f:Gigartacontidae	0.515856	undirected
f:Eimeriidae	f:Hexalaspididae	0.617358	undirected
f:Cyclopidae	f:Coriolaceae	0.575278	undirected
f:Cyclopidae	f:Nitrosopumilaceae	0.338838	undirected
f:Cyclopidae	f:Leegaardiellidae	0.403069	undirected
f:Cyclopidae	f:Rhaphoneidaceae	0.508186	undirected
f:Cyclopidae	f:Paulinellidae	0.201243	undirected
f:Cyclopidae	f:Tovelliaceae	0.621482	undirected
f:Cyclopidae	f:Stokesiidae	0.577682	undirected
f:Cyclopidae	f:Cirratulidae	0.573803	undirected
f:Cyclopidae	f:Crypthecodiniaceae	0.680475	undirected
f:Cyclopidae	f:Syndiniaceae	0.675058	undirected
f:Cyclopidae	f:Ellobiopsidae	0.678172	undirected
f:Cyclopidae	o:Chaunacanthida	0.636563	undirected
f:Cyclopidae	c:Polycystinea	0.676949	undirected
f:Cyclopidae	c:Acantharea	0.565003	undirected
f:Cyclopidae	c:Maxillopoda	0.467459	undirected
f:Cyclopidae	f:Trimyemidae	0.479283	undirected
f:Cyclopidae	f:Spongodiscidae	0.68226	undirected
f:Cyclopidae	f:Gigartacontidae	0.58549	undirected
f:Cyclopidae	f:Hexalaspididae	0.574563	undirected
o:Pelagomonadales	f:Coriolaceae	0.237298	undirected
o:Pelagomonadales	f:Amphilithiidae	0.24063	undirected
o:Pelagomonadales	f:Tovelliaceae	0.252327	undirected
o:Pelagomonadales	f:Stokesiidae	0.217492	undirected
o:Pelagomonadales	f:Crypthecodiniaceae	0.216313	undirected
o:Pelagomonadales	f:Syndiniaceae	0.220262	undirected
o:Pelagomonadales	f:Ellobiopsidae	0.214659	undirected
o:Pelagomonadales	c:Polycystinea	0.222525	undirected
o:Pelagomonadales	c:Acantharea	0.242343	undirected
o:Pelagomonadales	f:Spongodiscidae	0.24304	undirected
o:Pelagomonadales	f:Hexalaspididae	0.212512	undirected
f:Coriolaceae	f:Nitrosopumilaceae	0.510483	undirected
f:Coriolaceae	f:Leegaardiellidae	0.574698	undirected
f:Coriolaceae	f:Rhaphoneidaceae	0.539394	undirected
f:Coriolaceae	f:Paulinellidae	0.477471	undirected
f:Coriolaceae	f:Picomonadidae	0.53787	undirected
f:Coriolaceae	f:Tovelliaceae	0.633677	undirected
f:Coriolaceae	f:Stokesiidae	0.578101	undirected
f:Coriolaceae	f:Cirratulidae	0.591332	undirected
f:Coriolaceae	f:Crypthecodiniaceae	0.686861	undirected
f:Coriolaceae	f:Syndiniaceae	0.64538	undirected
f:Coriolaceae	f:Ellobiopsidae	0.682085	undirected
f:Coriolaceae	o:Chaunacanthida	0.627726	undirected
f:Coriolaceae	c:Polycystinea	0.702192	undirected
f:Coriolaceae	c:Acantharea	0.607082	undirected
f:Coriolaceae	f:Temoridae	0.311255	undirected
f:Coriolaceae	o:Ichthyophonida	0.411851	undirected
f:Coriolaceae	c:Maxillopoda	0.592736	undirected
f:Coriolaceae	f:Trimyemidae	0.555281	undirected
f:Coriolaceae	f:Spongodiscidae	0.665316	undirected
f:Coriolaceae	f:Gigartacontidae	0.610179	undirected
f:Coriolaceae	f:Hexalaspididae	0.651141	undirected
c:Echinoidea	f:Spathidiidae	0.200524	undirected
c:Echinoidea	o:Rhodobacterales	0.640743	undirected
c:Echinoidea	f:Pseudomonadaceae	0.282905	undirected
c:Echinoidea	f:Peritromidae	0.640549	undirected
c:Echinoidea	f:Thigmophryidae	0.673993	undirected
c:Echinoidea	f:Hydridae	0.723075	undirected
c:Echinoidea	o:Philasterida	0.324264	undirected
c:Echinoidea	c:Oligohymenophorea	0.577272	undirected
c:Echinoidea	f:Vannellidae	0.731281	undirected
c:Echinoidea	f:Cyrtolophosididae	0.711554	undirected
c:Echinoidea	f:Spongomonadidae	0.65836	undirected
f:Nitrosopumilaceae	f:Leegaardiellidae	0.369228	undirected
f:Nitrosopumilaceae	f:Rhaphoneidaceae	0.528203	undirected
f:Nitrosopumilaceae	f:Paulinellidae	0.205615	undirected
f:Nitrosopumilaceae	f:Tovelliaceae	0.565153	undirected
f:Nitrosopumilaceae	f:Stokesiidae	0.529033	undirected
f:Nitrosopumilaceae	f:Cirratulidae	0.578592	undirected
f:Nitrosopumilaceae	f:Crypthecodiniaceae	0.658449	undirected
f:Nitrosopumilaceae	f:Syndiniaceae	0.637995	undirected
f:Nitrosopumilaceae	f:Ellobiopsidae	0.656617	undirected
f:Nitrosopumilaceae	o:Chaunacanthida	0.636999	undirected
f:Nitrosopumilaceae	c:Polycystinea	0.654061	undirected
f:Nitrosopumilaceae	c:Acantharea	0.499444	undirected
f:Nitrosopumilaceae	c:Maxillopoda	0.425934	undirected
f:Nitrosopumilaceae	f:Trimyemidae	0.464485	undirected
f:Nitrosopumilaceae	f:Spongodiscidae	0.637383	undirected
f:Nitrosopumilaceae	f:Gigartacontidae	0.566943	undirected
f:Nitrosopumilaceae	f:Hexalaspididae	0.535453	undirected
c:Nephroselmidophyceae	f:Puniceicoccaceae	0.531945	undirected
c:Nephroselmidophyceae	f:Chrysolepidomonadaceae	0.574158	undirected
c:Nephroselmidophyceae	f:Rhopalodiaceae	0.588191	undirected
c:Nephroselmidophyceae	f:Opheliidae	0.391229	undirected
c:Nephroselmidophyceae	f:Chlorellaceae	0.21882	undirected
f:Capitellidae	f:Chrysolepidomonadaceae	0.226627	undirected
f:Capitellidae	f:Rhopalodiaceae	0.218379	undirected
f:Amphilithiidae	f:Goniomonadaceae	0.351617	undirected
f:Varunidae	f:Myzocytiopsidaceae	0.624324	undirected
f:Varunidae	f:Saprospiraceae	0.594141	undirected
f:Varunidae	f:Spionidae	0.709001	undirected
f:Varunidae	o:Veneroida	0.413205	undirected
f:Varunidae	f:Syllidae	0.729019	undirected
f:Varunidae	c:Lecanoromycetes	0.323462	undirected
f:Varunidae	f:Beroidae	0.30007	undirected
f:Varunidae	f:Biddulphiaceae	0.709011	undirected
f:Varunidae	o:Heteronemertea	0.725403	undirected
f:Varunidae	f:Catenulaceae	0.485016	undirected
f:Pedinomonadaceae	f:Puniceicoccaceae	0.247736	undirected
f:Pedinomonadaceae	f:Chrysolepidomonadaceae	0.400752	undirected
f:Pedinomonadaceae	f:Rhopalodiaceae	0.383697	undirected
f:Pedinomonadaceae	f:Opheliidae	0.327665	undirected
f:Leegaardiellidae	f:Rhaphoneidaceae	0.456002	undirected
f:Leegaardiellidae	f:Paulinellidae	0.463576	undirected
f:Leegaardiellidae	f:Picomonadidae	0.570646	undirected
f:Leegaardiellidae	f:Tovelliaceae	0.58734	undirected
f:Leegaardiellidae	f:Stokesiidae	0.530105	undirected
f:Leegaardiellidae	f:Cirratulidae	0.568543	undirected
f:Leegaardiellidae	f:Crypthecodiniaceae	0.649783	undirected
f:Leegaardiellidae	f:Syndiniaceae	0.58695	undirected
f:Leegaardiellidae	f:Ellobiopsidae	0.644189	undirected
f:Leegaardiellidae	o:Chaunacanthida	0.58766	undirected
f:Leegaardiellidae	c:Polycystinea	0.673219	undirected
f:Leegaardiellidae	c:Acantharea	0.584884	undirected
f:Leegaardiellidae	f:Temoridae	0.252107	undirected
f:Leegaardiellidae	o:Ichthyophonida	0.35521	undirected
f:Leegaardiellidae	c:Maxillopoda	0.473538	undirected
f:Leegaardiellidae	f:Trimyemidae	0.474879	undirected
f:Leegaardiellidae	f:Spongodiscidae	0.605738	undirected
f:Leegaardiellidae	f:Gigartacontidae	0.594792	undirected
f:Leegaardiellidae	f:Hexalaspididae	0.661677	undirected
f:Myzocytiopsidaceae	f:Saprospiraceae	0.655049	undirected
f:Myzocytiopsidaceae	f:Spionidae	0.709722	undirected
f:Myzocytiopsidaceae	o:Veneroida	0.697785	undirected
f:Myzocytiopsidaceae	f:Syllidae	0.707433	undirected
f:Myzocytiopsidaceae	c:Lecanoromycetes	0.211654	undirected
f:Myzocytiopsidaceae	f:Beroidae	0.379298	undirected
f:Myzocytiopsidaceae	f:Biddulphiaceae	0.715144	undirected
f:Myzocytiopsidaceae	o:Heteronemertea	0.726747	undirected
f:Myzocytiopsidaceae	f:Catenulaceae	0.672415	undirected
f:Rhaphoneidaceae	f:Paulinellidae	0.417187	undirected
f:Rhaphoneidaceae	f:Picomonadidae	0.323561	undirected
f:Rhaphoneidaceae	f:Tovelliaceae	0.607513	undirected
f:Rhaphoneidaceae	f:Stokesiidae	0.587413	undirected
f:Rhaphoneidaceae	f:Cirratulidae	0.651479	undirected
f:Rhaphoneidaceae	f:Crypthecodiniaceae	0.720044	undirected
f:Rhaphoneidaceae	f:Syndiniaceae	0.664346	undirected
f:Rhaphoneidaceae	f:Ellobiopsidae	0.715254	undirected
f:Rhaphoneidaceae	o:Chaunacanthida	0.678202	undirected
f:Rhaphoneidaceae	c:Polycystinea	0.733377	undirected
f:Rhaphoneidaceae	c:Acantharea	0.540829	undirected
f:Rhaphoneidaceae	f:Temoridae	0.312781	undirected
f:Rhaphoneidaceae	o:Ichthyophonida	0.419779	undirected
f:Rhaphoneidaceae	c:Maxillopoda	0.502532	undirected
f:Rhaphoneidaceae	f:Trimyemidae	0.54097	undirected
f:Rhaphoneidaceae	f:Spongodiscidae	0.672123	undirected
f:Rhaphoneidaceae	f:Gigartacontidae	0.648614	undirected
f:Rhaphoneidaceae	f:Hexalaspididae	0.608247	undirected
f:Spathidiidae	o:Bicosoecida	0.270275	undirected
f:Spathidiidae	f:Characeae	0.356368	undirected
o:Rhodobacterales	f:Peritromidae	0.355034	undirected
o:Rhodobacterales	f:Thigmophryidae	0.497276	undirected
o:Rhodobacterales	f:Hydridae	0.363461	undirected
o:Rhodobacterales	o:Philasterida	0.232561	undirected
o:Rhodobacterales	c:Oligohymenophorea	0.245972	undirected
o:Rhodobacterales	f:Vannellidae	0.634235	undirected
o:Rhodobacterales	f:Cyrtolophosididae	0.337567	undirected
o:Rhodobacterales	f:Spongomonadidae	0.350025	undirected
f:Ebriidae	f:Rhabdonellidae	0.264946	undirected
f:Ebriidae	f:Corbiculidae	0.268519	undirected
f:Cryptosporidiidae	f:Bellerocheaceae	0.694226	undirected
f:Cryptosporidiidae	f:Pectinariidae	0.328137	undirected
f:Cryptosporidiidae	f:Planorbidae	0.760895	undirected
f:Cryptosporidiidae	f:Clausidiidae	0.739256	undirected
f:Cryptosporidiidae	f:Colliniidae	0.707873	undirected
f:Cryptosporidiidae	f:Diplopsaliaceae	0.701	undirected
f:Paulinellidae	o:Sporidiobolales	0.239953	undirected
f:Paulinellidae	f:Picomonadidae	0.245708	undirected
f:Paulinellidae	f:Tovelliaceae	0.509063	undirected
f:Paulinellidae	f:Stokesiidae	0.492235	undirected
f:Paulinellidae	f:Cirratulidae	0.546126	undirected
f:Paulinellidae	f:Crypthecodiniaceae	0.600923	undirected
f:Paulinellidae	f:Syndiniaceae	0.530091	undirected
f:Paulinellidae	f:Ellobiopsidae	0.595102	undirected
f:Paulinellidae	o:Chaunacanthida	0.540785	undirected
f:Paulinellidae	c:Polycystinea	0.625219	undirected
f:Paulinellidae	c:Acantharea	0.490625	undirected
f:Paulinellidae	o:Ichthyophonida	0.218215	undirected
f:Paulinellidae	c:Maxillopoda	0.357736	undirected
f:Paulinellidae	f:Trimyemidae	0.441719	undirected
f:Paulinellidae	f:Spongodiscidae	0.538938	undirected
f:Paulinellidae	f:Gigartacontidae	0.592981	undirected
f:Paulinellidae	f:Hexalaspididae	0.579311	undirected
f:Saprospiraceae	f:Spionidae	0.772499	undirected
f:Saprospiraceae	o:Veneroida	0.489055	undirected
f:Saprospiraceae	f:Syllidae	0.743875	undirected
f:Saprospiraceae	c:Lecanoromycetes	0.204086	undirected
f:Saprospiraceae	f:Beroidae	0.367353	undirected
f:Saprospiraceae	f:Biddulphiaceae	0.746191	undirected
f:Saprospiraceae	o:Heteronemertea	0.787673	undirected
f:Saprospiraceae	f:Catenulaceae	0.562018	undirected
f:Paramoebidae	f:Rhizophlyctidaceae	0.504534	undirected
f:Bellerocheaceae	f:Pectinariidae	0.222516	undirected
f:Bellerocheaceae	f:Nereididae	0.202143	undirected
f:Bellerocheaceae	f:Planorbidae	0.548175	undirected
f:Bellerocheaceae	f:Clausidiidae	0.690889	undirected
f:Bellerocheaceae	f:Colliniidae	0.483354	undirected
f:Bellerocheaceae	f:Diplopsaliaceae	0.631664	undirected
f:Chlamydomonadaceae	f:Litonotidae	0.405502	undirected
f:Chlamydomonadaceae	f:Lophodiniaceae	0.469152	undirected
o:Sporidiobolales	f:Foettingeriidae	0.375167	undirected
o:Sporidiobolales	f:Gigartacontidae	0.240463	undirected
o:Thaumatomonadida	f:Calcidiscaceae	0.456499	undirected
f:Crustomastigaceae	f:Chrysolepidomonadaceae	0.250396	undirected
f:Crustomastigaceae	f:Rhopalodiaceae	0.236118	undirected
f:Crustomastigaceae	f:Opheliidae	0.253771	undirected
f:Picomonadidae	f:Tovelliaceae	0.488932	undirected
f:Picomonadidae	f:Stokesiidae	0.387151	undirected
f:Picomonadidae	f:Cirratulidae	0.40932	undirected
f:Picomonadidae	f:Crypthecodiniaceae	0.484144	undirected
f:Picomonadidae	f:Syndiniaceae	0.435233	undirected
f:Picomonadidae	f:Ellobiopsidae	0.479618	undirected
f:Picomonadidae	o:Chaunacanthida	0.429025	undirected
[truncated: 409 more rows]

## Sheet: Supplementary Fig. 4, node
nodeName	Network color
f:Synchaetidae	#ffc425
f:Balanidae	black
f:Eucalanidae	#00b159
o:Peronosporales	black
f:Thalassiosiraceae	#ffc425
f:Rhizosoleniaceae	#ffc425
f:Pholoidae	#00b159
f:Bathycoccaceae	#8c8c8c
f:Brachionidae	#00b159
o:Ploima	#ffc425
f:Fragilariaceae	#ffc425
o:Leptothecata	#f37735
o:Thalassiosirales	#00b159
o:Florenciellales	#00aedb
f:Hormosiraceae	#8c8c8c
f:Dinobryaceae	#00aedb
o:Saccharomycetales	#8c8c8c
f:Saprolegniaceae	black
f:Laminariaceae	black
f:Ascidiidae	#8c8c8c
f:Gracilariaceae	#8c8c8c
f:Scytosiphonaceae	black
f:Chattonellaceae	#8c8c8c
o:Microstromatales	#8c8c8c
f:Prayidae	#8c8c8c
f:Urechidae	#00aedb
f:Cochliopodiidae	#00aedb
f:Sabellariidae	#00b159
o:Sessilia	black
f:Blastocladiaceae	#8c8c8c
f:Pocilloporidae	#8c8c8c
f:Ectocarpaceae	black
f:Agalmatidae	#8c8c8c
f:Kareniaceae	#8c8c8c
f:Synuraceae	#00aedb
f:Lithodesmiaceae	#ffc425
f:Pandeidae	#f37735
f:Cymatosiraceae	#00aedb
f:Oncaeidae	#00b159
f:Cyaneidae	#8c8c8c
f:Apolemiidae	#8c8c8c
o:Hypocreales	#f37735
o:Laminariales	#8c8c8c
c:Raphidophyceae	#8c8c8c
f:Monodopsidaceae	#8c8c8c
o:Helotiales	#8c8c8c
f:Sugiuridae	#00aedb
f:Gomphonemataceae	#00b159
f:Perophoridae	#00b159
f:Podonidae	#00b159
c:Chrysophyceae	#00aedb
f:Hydractiniidae	#00aedb
f:Cephalothricidae	black
f:Mycosphaerellaceae	#8c8c8c
f:Cafeteriaceae	#f37735
f:Centropagidae	#8c8c8c
f:Bacillariaceae	#00b159
f:Pycnococcaceae	#00aedb
f:Sargassaceae	#00aedb
f:Chaetocerotaceae	#ffc425
f:Rathkeidae	#00aedb
f:Terebellidae	#00aedb
f:Herpotrichiellaceae	#8c8c8c
f:Hyphomonadaceae	#f37735
f:Halomonadaceae	#8c8c8c
f:Stephanopyxidaceae	#f37735
f:Cordycipitaceae	#f37735
f:Caulobacteraceae	#8c8c8c
f:Bacillaceae	#00aedb
f:Calanidae	#ffc425
f:Callyspongiidae	black
f:Paraphysomonadaceae	#8c8c8c
c:Alphaproteobacteria	#8c8c8c
c:Deltaproteobacteria	#8c8c8c
o:Calanoida	#8c8c8c
f:Palaemonidae	#8c8c8c
f:Alcanivoracaceae	#8c8c8c
f:Dictyonellidae	#8c8c8c
f:Planctomycetaceae	#8c8c8c
f:Rhodospirillaceae	#8c8c8c
o:Verrucomicrobiales	#8c8c8c
f:Salinisphaeraceae	#8c8c8c
o:Chromulinales	black
f:Pleurotaceae	#00aedb
f:Methylobacteriaceae	#8c8c8c
f:Scombridae	#8c8c8c
f:Nitrosomonadaceae	#8c8c8c
f:Otariidae	#8c8c8c
f:Physidae	#f37735
f:Oithonidae	#00b159
c:Gammaproteobacteria	#f37735
o:Dictyochales	#00aedb
f:Vibrionaceae	#8c8c8c
c:Candidatus Thalassoarchaea	#8c8c8c
f:Campanulariidae	#00b159
f:Mesodiniidae	#8c8c8c
o:Prymnesiales	#00aedb
f:Euphausiidae	#00aedb
f:Cinetochilidae	#f37735
o:Planctomycetales	#00aedb
f:Corycaeidae	#8c8c8c
f:Clausocalanidae	#8c8c8c
f:Listeriaceae	#00aedb
f:Carangidae	#8c8c8c
f:Thraustochytriaceae	#f37735
f:Rickettsiaceae	#00b159
f:Gonyaulacaceae	#00aedb
f:Echiuridae	#ffc425
f:Peridiniaceae	#f37735
o:Cytophagales	#ffc425
f:Tintinnidae	#00aedb
f:Gymnodiniaceae	black
f:Strombidiidae	#f37735
f:Alteromonadaceae	#f37735
f:Suessiaceae	#f37735
f:Lynchellidae	#f37735
f:Cephaloidophoridae	#00aedb
f:Prymnesiaceae	#00aedb
f:Pyrophacaceae	#f37735
f:Balaenopteridae	#00aedb
c:Cryptophyta	#8c8c8c
f:Braarudosphaeraceae	#00aedb
f:Chordariaceae	#00aedb
f:Katablepharidaceae	#00aedb
c:Trebouxiophyceae	#00aedb
f:Idiomarinaceae	#8c8c8c
f:Hemidiscaceae	#f37735
f:Strobilidiidae	#f37735
f:Haliphthoraceae	#00aedb
o:Siphonophorae	#ffc425
f:Metridinidae	#8c8c8c
f:Prorocentraceae	#00aedb
f:Rhynchomolgidae	#f37735
f:Ellisellidae	#ffc425
c:Colpodea	#8c8c8c
f:Trichocercidae	#ffc425
f:Mitrocomidae	#00b159
f:Amphidiniopsidaceae	#ffc425
f:Doliolidae	#00b159
f:Symbiodiniaceae	#00aedb
o:Telonemida	#00aedb
f:Acanthocystidae	#00aedb
f:Hartmannellidae	#8c8c8c
f:Chlamydodontidae	#8c8c8c
f:Goniodomataceae	#8c8c8c
f:Dinophysiaceae	#f37735
c:Spirotrichea	#00aedb
f:Oxytrichidae	#ffc425
f:Chytriodiniaceae	#8c8c8c
f:Basidiobolaceae	#00b159
f:Hemiaulaceae	#ffc425
f:Attheyaceae	#ffc425
c:Pelagophyceae	#00aedb
f:Hesionidae	#ffc425
o:Peridiniales	#f37735
f:Duboscquellidae	#8c8c8c
o:Blastodiniales	#8c8c8c
f:Merlucciidae	#f37735
f:Eudubosquellidae	#00aedb
f:Thalassionemataceae	#f37735
f:Didiniidae	#f37735
c:Fragilariophyceae	#ffc425
f:Philasteridae	#ffc425
f:Lauderiaceae	#00b159
f:Marynidae	#f37735
f:Skeletonemataceae	#00b159
f:Lynnellidae	#00aedb
f:Embiotocidae	#8c8c8c
f:Nephtyidae	#8c8c8c
f:Eimeriidae	#8c8c8c
f:Cyclopidae	#8c8c8c
o:Pelagomonadales	#8c8c8c
f:Coriolaceae	#8c8c8c
c:Echinoidea	#f37735
f:Nitrosopumilaceae	#8c8c8c
c:Nephroselmidophyceae	#00aedb
f:Capitellidae	#00aedb
f:Cortinariaceae	#00aedb
f:Amphilithiidae	#8c8c8c
f:Varunidae	#00b159
f:Pedinomonadaceae	#00aedb
f:Leegaardiellidae	#8c8c8c
f:Myzocytiopsidaceae	#00b159
f:Rhaphoneidaceae	#8c8c8c
f:Strombidinopsidae	#f37735
f:Spathidiidae	#f37735
o:Rhodobacterales	#f37735
f:Ebriidae	#00aedb
f:Cryptosporidiidae	#ffc425
f:Paulinellidae	#8c8c8c
f:Eunotiaceae	#8c8c8c
f:Saprospiraceae	#00b159
f:Paramoebidae	#00aedb
f:Bellerocheaceae	#ffc425
f:Acanthoecidae	#8c8c8c
f:Chlamydomonadaceae	#8c8c8c
o:Sporidiobolales	#8c8c8c
o:Thaumatomonadida	#00aedb
f:Crustomastigaceae	#00aedb
f:Goniomonadaceae	#8c8c8c
f:Picomonadidae	#8c8c8c
f:Tovelliaceae	#8c8c8c
f:Rhabdonellidae	#00aedb
f:Corbiculidae	#00aedb
f:Stokesiidae	#8c8c8c
f:Puniceicoccaceae	#00aedb
f:Pectinariidae	#ffc425
f:Plagiacanthidae	#00aedb
f:Pseudomonadaceae	#8c8c8c
f:Cirratulidae	#8c8c8c
f:Crypthecodiniaceae	#8c8c8c
f:Chrysolepidomonadaceae	#00aedb
f:Spionidae	#00b159
f:Rhizophlyctidaceae	#00aedb
o:Veneroida	#00b159
f:Syllidae	#00b159
f:Calcidiscaceae	#00aedb
c:Lecanoromycetes	#00b159
f:Syndiniaceae	#8c8c8c
f:Nereididae	#ffc425
f:Peritromidae	#f37735
f:Argonautidae	#8c8c8c
o:Haptorida	#00aedb
f:Ellobiopsidae	#8c8c8c
f:Thigmophryidae	#f37735
f:Mortierellaceae	#8c8c8c
o:Chaunacanthida	#8c8c8c
c:Polycystinea	#8c8c8c
f:Rhopalodiaceae	#00aedb
c:Acantharea	#8c8c8c
f:Hydridae	#f37735
f:Planorbidae	#ffc425
f:Temoridae	#8c8c8c
f:Heterocapsaceae	#00aedb
o:Diplonemida	#f37735
f:Beroidae	#00b159
f:Opheliidae	#00aedb
o:Philasterida	#f37735
f:Chlorodendraceae	#00aedb
f:Pleurobrachiidae	#f37735
c:Oligohymenophorea	#f37735
f:Clausidiidae	#ffc425
f:Biddulphiaceae	#00b159
f:Vannellidae	#f37735
f:Cyrtolophosididae	#f37735
f:Cryptochilidae	#f37735
o:Rapaza	#00b159
o:Ichthyophonida	#8c8c8c
c:Maxillopoda	#8c8c8c
f:Litonotidae	#8c8c8c
f:Glenodiniaceae	#ffc425
f:Chlorellaceae	#00aedb
o:Urostylida	#00aedb
o:Bicosoecida	#f37735
f:Codonellidae	#00b159
f:Characeae	#f37735
f:Urocentridae	#8c8c8c
f:Colliniidae	#ffc425
f:Diplopsaliaceae	#ffc425
f:Foettingeriidae	#8c8c8c
o:Heteronemertea	#00b159
f:Catenulaceae	#00b159
o:Kinetoplastida	#00aedb
f:Trimyemidae	#8c8c8c
f:Spongodiscidae	#8c8c8c
f:Gigartacontidae	#8c8c8c
o:Dolichomastigales	#f37735
f:Spongomonadidae	#f37735
f:Schizocaryidae	#00aedb
f:Lophodiniaceae	#8c8c8c
f:Dysteriidae	#f37735
o:Sphingomonadales	#8c8c8c
f:Hexalaspididae	#8c8c8c

[truncated: 2 more sheets: Supplementary Fig. 6, 7, and 9, Climatology]
